# Supplementary material for: Epigenetic re-wiring of breast cancer by pharmacological targeting of C-terminal binding protein
Source: Cell Death Dis. 2019 Sep 18;10(10):689. doi: 10.1038/s41419-019-1892-7 (PMC6751206; doi:10.1038/s41419-019-1892-7)
Supplement: Supplementary file 2 — Supplementary Table 1. [file 41419_2019_1892_MOESM2_ESM.xlsx]

## Sheet: Sheet1
CtBP1:CtBP2 ANOVA					LSD1 ANOVA					CtBP1:LSD1 ANOVA					Unique genes in 5 Class ANOVA
Gene	Pvalue	fdr	BH		Gene	Pvalue	fdr	BH		Gene	Pvalue	fdr	BH			LOC102724659
OSGEPL1.AS1	0.000318128	1	1		BRINP1	0.000123734	1	1		NTM.IT	0.000523971	1	1			WASF1
MIR548AZ	0.000330564	1	1		TRABD2B	0.000228488	1	1		MIR1225	0.000644914	1	1			LOC554206
DBH.AS1	0.000366244	1	1		RAET1G	0.000288659	1	1		HAGLR	0.00069463	1	1			ZAR1
B4GALT4.AS1	0.000651374	1	1		LINC01614	0.000289845	1	1		LOC101241902	0.000711353	1	1			SSC4D
ADAMTS8	0.000918318	1	1		ZNF600	0.000318899	1	1		MSL2	0.00105213	1	1			LOC100507406
LOC100128233	0.000942884	1	1		PPP1R12B	0.000343519	1	1		CCDC163P	0.00107232	1	1			DKFZP434A062
CASP8	0.000973871	1	1		SYT2	0.000361152	1	1		MTF2	0.00109351	1	1			FAT4
IL15	0.00106186	1	1		COL11A1	0.000569968	1	1		LOC93622	0.00111547	1	1			CHRM5
CSK	0.00124064	1	1		LOC101927770	0.000611182	1	1		MIR3657	0.00115924	1	1			RNASEH1.AS1
AJUBA	0.00132249	1	1		PGBD3	0.000620215	1	1		ATP4B	0.00119804	1	1			LRRC37A4P
CD40	0.00140422	1	1		ADGRV1	0.000637541	1	1		MIR6747	0.00128334	1	1			PROSC
RASSF1	0.00177138	1	1		GBGT1	0.000698343	1	1		ZNF691	0.00139188	1	1			LOC102723729
RPP25L	0.00189229	1	1		ARHGEF35	0.000720548	1	1		PARP16	0.00156444	1	1			BET1L
POU2AF1	0.00194341	1	1		FN1	0.000876522	1	1		IGF1R	0.00168418	1	1			ZNF213.AS1
GPR22	0.00205548	1	1		MIR1207	0.000917771	1	1		SP2.AS1	0.00172021	1	1			NAT10
ENG	0.00205747	1	1		ERCC6.PGBD3	0.000932361	1	1		LOC101929207	0.00184141	1	1			POLR3K
PTPRQ	0.00209616	1	1		CNTNAP3P2	0.0010173	1	1		MPL	0.00202788	1	1			C9orf43
MIR4513	0.00215491	1	1		METTL7A	0.00106839	1	1		LINC01271	0.00220783	1	1			HSD11B2
STX18.IT1	0.00219243	1	1		FOLR1	0.00109103	1	1		GUCY2C	0.00240346	1	1			NOXO1
TSHR	0.00224528	1	1		CNTNAP3B	0.00113137	1	1		GJA5	0.002405	1	1			KIAA1919
MIR650	0.00234327	1	1		LOC101929771	0.00124182	1	1		FRS3	0.00249139	1	1			SYS1.DBNDD2
BTN1A1	0.00249806	1	1		MIR3657	0.00125146	1	1		HHLA3	0.00255925	1	1			ABCD4
LOC101928973	0.00250763	1	1		CCDC113	0.00126263	1	1		ADGRV1	0.00258731	1	1			TEK
RAB37	0.00265723	1	1		NEFL	0.00132561	1	1		SEPSECS	0.00288604	1	1			NT5M
CLCA3P	0.00266464	1	1		SLC6A1	0.00135014	1	1		MBD4	0.00300058	1	1			SCGB1C1
S100PBP	0.00267815	1	1		KLHL29	0.00153145	1	1		MYEF2	0.00305965	1	1			LOC102723703
NR2F2	0.00283387	1	1		GGTA1P	0.00157638	1	1		CBX3P2	0.003107	1	1			LINC01537
SCIMP	0.00286456	1	1		SCAPER	0.00165338	1	1		ARHGEF35	0.00317407	1	1			ANO5
LOC100129697	0.00286706	1	1		CRIM1	0.00166429	1	1		LOC101929607	0.00319147	1	1			ABR
TTN	0.00295989	1	1		NFATC2	0.00170686	1	1		DDX20	0.00320452	1	1			LINC01410
CD163L1	0.00298379	1	1		MICAL2	0.0017312	1	1		RAB6B	0.00321513	1	1			PPP1R3D
LRMP	0.00301066	1	1		FGF2	0.00177403	1	1		GPR1	0.00328674	1	1			LINC00597
RUNDC3B	0.00304132	1	1		ZPBP	0.00193855	1	1		MAGEB4	0.00333054	1	1			PRSS45
MYLK.AS2	0.00311568	1	1		PDE1C	0.00197017	1	1		PPP2R2C	0.00340001	1	1			OOSP1
ABHD15	0.00324596	1	1		MMP11	0.0019967	1	1		TCAP	0.00340871	1	1			PANX3
DGKG	0.00354748	1	1		OVCH2	0.00200467	1	1		LOC101927854	0.00346909	1	1			DOCK4.AS1
SHISA5	0.00356936	1	1		HRH4	0.00212616	1	1		SPRY3	0.00353314	1	1			CSNK1A1P1
GTF2IRD1	0.00368299	1	1		MIR4641	0.00226961	1	1		MTFMT	0.0035702	1	1			HCRTR2
FOXN3.AS1	0.00383808	1	1		ELN	0.00245841	1	1		NFYC.AS1	0.00381638	1	1			SLC36A3
TTC28.AS1	0.00403438	1	1		NGFR	0.00249195	1	1		JMJD4	0.00385042	1	1			ZNF605
TOX2	0.00403689	1	1		ZNF506	0.00256252	1	1		SPATA13.AS1	0.0038612	1	1			DUSP5
SLAMF1	0.00406677	1	1		SFXN3	0.00263017	1	1		TLR5	0.00399111	1	1			NME8
DBH	0.00415236	1	1		KMT2A	0.00266501	1	1		TLL1	0.00407049	1	1			TSPYL4
MYO6	0.00425487	1	1		SULF1	0.00271956	1	1		SIX2	0.00417452	1	1			LOC101929526
OR10A5	0.00426685	1	1		COL10A1	0.00285811	1	1		NOP14.AS1	0.00420997	1	1			ADAM23
IGFLR1	0.00433885	1	1		INHBA	0.0029351	1	1		LOC101929541	0.00429252	1	1			ADCK4
CCR10	0.00436738	1	1		ATP1A4	0.00294861	1	1		CCDC127	0.00430881	1	1			UPK3BL
PITPNC1	0.0045023	1	1		CHI3L1	0.00298616	1	1		MIR1908	0.00432773	1	1			NUCB1
ATP9B	0.00450523	1	1		BCORL1	0.00314402	1	1		HDGFRP3	0.00437053	1	1			MTX1
DIP2C	0.00459164	1	1		PRDM12	0.00326152	1	1		FCGR1B	0.00442233	1	1			OGFOD2
CCM2L	0.00462498	1	1		TTC29	0.00326999	1	1		MIR630	0.00452702	1	1			SMAD9
MAGEB17	0.00468855	1	1		MMP14	0.00331975	1	1		PAX9	0.00453491	1	1			DPYD
HNCAT21	0.00476104	1	1		CCDC163P	0.00332363	1	1		GABPB1	0.00462526	1	1			MBD5
DLG3.AS1	0.00477042	1	1		SLC17A7	0.00335136	1	1		FAM186B	0.0046447	1	1			POF1B
SEL1L3	0.00491163	1	1		ANKRD12	0.00338281	1	1		RGS16	0.0048642	1	1			MIR6513
GATA6	0.00492486	1	1		GPR1	0.00340866	1	1		TMEM136	0.00498626	1	1			HES7
EMB	0.00497889	1	1		ARHGEF34P	0.00343174	1	1		RGS3	0.00500711	1	1			PTGES
DYX1C1	0.00504885	1	1		ADAMTS3	0.0034618	1	1		NCR3LG1	0.0050361	1	1			VASH1
ZNF684	0.00515947	1	1		LINC01429	0.0035035	1	1		MIR548F2	0.0050622	1	1			PKHD1
SMTNL1	0.00523077	1	1		SUPT7L	0.00351348	1	1		DIS3L	0.00513164	1	1			CMTM3
NT5C1B	0.00526843	1	1		ZFP36L2	0.00353798	1	1		CHI3L1	0.00525924	1	1			MIR1281
WDR89	0.00541458	1	1		LINC00565	0.00369855	1	1		NRIP1	0.0054332	1	1			RP9
FCRL5	0.00546305	1	1		LINC01561	0.0037317	1	1		DPF3	0.00545301	1	1			PSG3
TRAPPC9	0.00548662	1	1		NUDT6	0.00373552	1	1		HRASLS	0.0058083	1	1			FAM234A
MIR4518	0.00550596	1	1		NUAK1	0.00379203	1	1		YTHDF3.AS1	0.0059645	1	1			CFLAR.AS1
CD1D	0.00557378	1	1		MAP9	0.0038017	1	1		SNORD97	0.00597318	1	1			HP1BP3
PCGF5	0.00559122	1	1		ZNF677	0.00382537	1	1		EPYC	0.00598275	1	1			PDIA3P1
TRIM34	0.00562127	1	1		ARID5A	0.0038693	1	1		NXPE2	0.00601487	1	1			NKTR
NAV2.AS4	0.00566054	1	1		ENTHD1	0.00389027	1	1		FAM76B	0.00608805	1	1			SPDYE5
LOC102724009	0.0056927	1	1		NPHP3	0.00397867	1	1		ZNF506	0.00622922	1	1			FAM195A
P2RX1	0.00576645	1	1		ALDH1B1	0.00407721	1	1		LRRC49	0.00623216	1	1			EML5
CTNND2	0.00577385	1	1		TTC25	0.00409461	1	1		TSL	0.00627961	1	1			TRAF7
MIR5581	0.00587544	1	1		LOC105375650	0.00410453	1	1		RGS11	0.00629467	1	1			LOC100129055
MAX	0.0060158	1	1		TLR5	0.00415214	1	1		UMPS	0.00639519	1	1			BMP6
CD52	0.00605102	1	1		PPP4R1L	0.00429144	1	1		FAM83F	0.00639942	1	1			JPX
EFHD2	0.00610647	1	1		NR3C2	0.004292	1	1		MIR4635	0.00648452	1	1			CASP5
FAT3	0.00612887	1	1		MAMDC2.AS1	0.00452902	1	1		MRPL55	0.00667878	1	1			CLDN9
C15orf57	0.00614082	1	1		TOE1	0.00460809	1	1		LINC00908	0.00676911	1	1			LINC00637
IRF4	0.00621038	1	1		MOB3C	0.00476643	1	1		MYO6	0.00679457	1	1			MRTO4
SARDH	0.0062528	1	1		MIR422A	0.00476863	1	1		NHLRC4	0.00681426	1	1			MIR504
NR0B2	0.0063306	1	1		NTM.IT	0.00477915	1	1		MIR637	0.0068713	1	1			ATP8B4
IRF2	0.00636473	1	1		ATXN7	0.00501384	1	1		CNKSR1	0.00696252	1	1			AMELX
GJA4	0.00637505	1	1		FAR2	0.00514118	1	1		MIR4714	0.00711902	1	1			ATP2B2
FAM89A	0.00644574	1	1		CD164L2	0.00524908	1	1		TRMT10A	0.00720763	1	1			IL1A
C10orf128	0.006509	1	1		MIR4513	0.00526025	1	1		SAP30L.AS1	0.0072097	1	1			COQ10A
C19orf38	0.00657174	1	1		MIR6754	0.00533722	1	1		MIR4728	0.0072762	1	1			LOC101927884
BORA	0.00658745	1	1		TSLP	0.00537131	1	1		GPC6.AS2	0.00738707	1	1			XKR9
ANP32AP1	0.00667905	1	1		CDRT15	0.00537568	1	1		PIK3R4	0.00740968	1	1			PROSER3
TIMP1	0.00671585	1	1		HIST1H4K	0.00540327	1	1		LRRC14B	0.00746739	1	1			SLC38A9
MUC15	0.00682546	1	1		GPC6.AS2	0.00543942	1	1		B4GALT3	0.00752895	1	1			RFNG
APOBEC3F	0.00684918	1	1		EOGT	0.00549954	1	1		SDHAP3	0.00753082	1	1			MARVELD3
IRF8	0.00699954	1	1		NDST2	0.00549981	1	1		LINC00273	0.00756119	1	1			PLAC9
TNFAIP8L1	0.00707361	1	1		LRRC15	0.00555191	1	1		MIR92B	0.00758076	1	1			LOC100129550
LOC101559451	0.00712937	1	1		PENK	0.00559943	1	1		MIR6129	0.00769101	1	1			GPR62
ESR2	0.00716053	1	1		SPATA6	0.00570064	1	1		LINC01032	0.00776882	1	1			SH3BGRL2
LOC101928098	0.00718244	1	1		SEPP1	0.00577525	1	1		ZNF672	0.00785861	1	1			LENG9
NKX3.2	0.00719585	1	1		LOC100505978	0.00583633	1	1		FAM50B	0.00795239	1	1			OSM
OSBPL10.AS1	0.00722465	1	1		GRK5	0.00588918	1	1		FBXO15	0.00799422	1	1			CCDC90B
SETX	0.00723389	1	1		RUNDC3A.AS1	0.00591668	1	1		SLC22A10	0.00806636	1	1			AGER
TRIM6.TRIM34	0.00726016	1	1		CD302	0.0059734	1	1		XRCC6P5	0.00807518	1	1			IGLL5
PIK3C2B	0.00726226	1	1		BCL6	0.00629815	1	1		EZR.AS1	0.00812677	1	1			CLPS
RAB40A	0.00726396	1	1		SLC23A2	0.00635377	1	1		MIR622	0.00819289	1	1			FZD10.AS1
GMFG	0.00730889	1	1		HCFC2	0.00643751	1	1		ELK1	0.00820489	1	1			IMPA2
PMP22	0.00735935	1	1		ADIPOR2	0.00656823	1	1		POLQ	0.00821124	1	1			CHTF18
CCDC69	0.00740958	1	1		TLE4	0.00664228	1	1		NUDT14	0.0082477	1	1			SLC17A4
PIK3CG	0.00747254	1	1		CASQ1	0.00681378	1	1		C2CD5	0.00831522	1	1			ZSCAN12
TTN.AS1	0.00751755	1	1		BBS2	0.00689426	1	1		OR2W3	0.00840688	1	1			LOC102724312
MIR6826	0.00757593	1	1		EGFLAM.AS4	0.00699109	1	1		ARL17A	0.00851049	1	1			TRIM42
KIF19	0.00758083	1	1		EDNRB	0.00702804	1	1		DYSF	0.00856611	1	1			OR6S1
LPXN	0.00758298	1	1		CAND2	0.00706508	1	1		MIR93	0.00862669	1	1			TSPYL5
ARIH1	0.0076938	1	1		DMAP1	0.00709869	1	1		STAM.AS1	0.00863266	1	1			ESRRB
STK40	0.00769447	1	1		SRSF11	0.00714433	1	1		SPG20	0.00866226	1	1			PAPD4
LDLRAD4.AS1	0.00779549	1	1		PRNP	0.007175	1	1		KIAA0232	0.00866956	1	1			POR
PPM1M	0.00779695	1	1		FAM212A	0.00719081	1	1		TOMM40L	0.0087307	1	1			PITPNM2
RBMXL1	0.00781242	1	1		COMP	0.00721701	1	1		KLHL42	0.00875972	1	1			DOCK4
BLOC1S2	0.00788752	1	1		HMGB4	0.00732648	1	1		RBM10	0.00884894	1	1			PAX2
PTPN9	0.00788933	1	1		GREM2	0.0075472	1	1		ZDHHC23	0.00898737	1	1			PSEN2
LIPE.AS1	0.0079424	1	1		CCDC152	0.00756398	1	1		CMAHP	0.00899824	1	1			SPERT
LOC101929099	0.00797654	1	1		SRD5A3.AS1	0.00767925	1	1		RNF151	0.00901183	1	1			SPATA2
APOL6	0.00817637	1	1		SGMS1	0.00769773	1	1		FAM157A	0.00927606	1	1			ZNF223
GIMAP7	0.00818714	1	1		TTLL5	0.00770066	1	1		PTPRVP	0.00929487	1	1			OIP5
IL21.AS1	0.00824885	1	1		SDC3	0.00773127	1	1		LPP.AS2	0.00944651	1	1			RPAP1
FAM155A.IT1	0.00828353	1	1		PBXIP1	0.00773954	1	1		ZC2HC1A	0.00954342	1	1			EPN1
LOC100506178	0.00836958	1	1		LINC01197	0.00777955	1	1		BCL2	0.00960847	1	1			LOC729080
CSRNP2	0.00846293	1	1		ARID5B	0.00779992	1	1		SLC24A5	0.0096146	1	1			SLC23A3
KPTN	0.00848963	1	1		EEF1A2	0.00789267	1	1		HIST1H4K	0.00973189	1	1			SLC14A2
SNORD53	0.00854274	1	1		ANKRD20A3	0.00795447	1	1		OGFRP1	0.00977593	1	1			SLC25A39
MIR7706	0.00857721	1	1		RHBG	0.00809721	1	1		LPCAT1	0.00982291	1	1			PANK3
LINC01615	0.00872957	1	1		SNORD91B	0.00815178	1	1		LRCH3	0.00993448	1	1			RBPJL
ICOS	0.00873731	1	1		TTLL6	0.00815609	1	1		GPR143	0.00997054	1	1			TARBP1
TRPM2.AS	0.00876201	1	1		REM2	0.00822275	1	1		OR2T33	0.00998792	1	1			DLL4
MIR1292	0.00878323	1	1		CUBN	0.00823841	1	1		HERC4	0.0100442	1	1			PTGER4
X42619	0.00883776	1	1		PRRC2A	0.00824534	1	1		MED14OS	0.010058	1	1			TRIM6
FDX1	0.00883888	1	1		NPIPB5	0.00828243	1	1		SYT2	0.0101488	1	1			SFTPA1
SCARF1	0.00885555	1	1		MSL2	0.00833161	1	1		LOC100130899	0.0101877	1	1			TNRC6B
MIR3192	0.0089536	1	1		PSMD6.AS2	0.0083621	1	1		PPP2R3A	0.0103598	1	1			LOC100507388
LINC01484	0.00901061	1	1		IL33	0.00841985	1	1		TULP1	0.0104412	1	1			FBRS
CLIC5	0.00913342	1	1		PLCZ1	0.00842603	1	1		ASH1L.AS1	0.0105237	1	1			SNORA98
CLEC10A	0.00922642	1	1		CSF1	0.0084811	1	1		CAND2	0.0105595	1	1			GSG1L
CREM	0.00935281	1	1		EFCAB5	0.00860036	1	1		RBM12B	0.0106466	1	1			PNISR
SLC9A9.AS1	0.00936112	1	1		PTPRN	0.00861032	1	1		TYW1	0.0107128	1	1			MIR6791
RAB8B	0.00942084	1	1		MIR3156.2	0.00862624	1	1		FAT3	0.0107579	1	1			CYP4F24P
ADD3.AS1	0.00944469	1	1		MIR4683	0.00862815	1	1		HOXD1	0.0107742	1	1			MIR6508
MED27	0.00948495	1	1		NBEAL1	0.00867973	1	1		CGREF1	0.0107789	1	1			CFAP47
RAP1A	0.00949753	1	1		LACRT	0.00869296	1	1		GATA2.AS1	0.0110216	1	1			RDH10.AS1
C9orf142	0.00959219	1	1		WDR37	0.00875269	1	1		DEDD2	0.0110538	1	1			FAM207A
MIR4439	0.00964393	1	1		ANKRD20A2	0.0087982	1	1		EPB41	0.0110808	1	1			STARD8
GNA14	0.00964735	1	1		KCNE4	0.00885758	1	1		FMR1.AS1	0.0110931	1	1			SLC25A2
TRG.AS1	0.0097261	1	1		IGFL2	0.00886217	1	1		NKAIN1	0.0111155	1	1			SIGLEC15
MIR34A	0.0097378	1	1		FAM126A	0.00890405	1	1		NCAM2	0.0111873	1	1			FCGRT
RFPL1	0.00974465	1	1		NLRP14	0.00893227	1	1		LOC642943	0.0111963	1	1			RNU86
ARHGAP25	0.00987468	1	1		PLPP4	0.00894083	1	1		INO80B	0.0113546	1	1			ACTN1.AS1
LILRP2	0.00988348	1	1		PLEKHM3	0.00902465	1	1		ENO2	0.0115863	1	1			SHE
TRPV2	0.00999109	1	1		C17orf47	0.00906462	1	1		KLHL3	0.0116219	1	1			ZNF365
GDF10	0.0100288	1	1		MIR27B	0.00908036	1	1		PARG	0.0118352	1	1			MIR4666A
NUGGC	0.0100469	1	1		DMP1	0.00915176	1	1		DMRT1	0.0118937	1	1			MIR497
LOC101928100	0.010178	1	1		RSPO4	0.00917464	1	1		NCAPH2	0.0121105	1	1			C9orf153
ALKBH3	0.0102154	1	1		UBR2	0.0092019	1	1		TNRC18P1	0.0121453	1	1			IQCJ.SCHIP1.AS1
CDK9	0.0102265	1	1		ASIC1	0.00921283	1	1		SNAP47	0.0121476	1	1			C6orf163
FLVCR2	0.0105258	1	1		MIR619	0.00925668	1	1		SUPT7L	0.0121498	1	1			RNF167
INPP5B	0.0105857	1	1		TANC2	0.00931858	1	1		LOC100506207	0.0122143	1	1			TBCE
PDE8A	0.0106776	1	1		SYNPO2	0.00933223	1	1		SULT1C4	0.0122981	1	1			MRM1
LOC100505658	0.0107456	1	1		CTRL	0.00933405	1	1		PTPN20	0.0124014	1	1			PGF
ALKBH8	0.0107457	1	1		LINC00323	0.009341	1	1		EIF2B3	0.012452	1	1			LACTB2.AS1
CCR2	0.0108337	1	1		CCND3	0.00938141	1	1		POM121L9P	0.0124721	1	1			MGAT4EP
PCDHB19P	0.0108834	1	1		OR2A7	0.00957739	1	1		GAPLINC	0.0125091	1	1			VPREB1
HERC4	0.0109011	1	1		ARHGAP6	0.00967176	1	1		SCMH1	0.0126038	1	1			STIM2
CACNA1H	0.0109116	1	1		RCAN1	0.00973291	1	1		LOC101929532	0.0127413	1	1			TCEAL7
SLC12A3	0.0109403	1	1		MIR486.2	0.00978778	1	1		ABCG8	0.0127686	1	1			SCARNA9L
FAM124B	0.0110326	1	1		ERICH6.AS1	0.00982601	1	1		SNORA55	0.0128843	1	1			SF3A1
TUSC1	0.0110345	1	1		LOC101927575	0.00988945	1	1		TOE1	0.0129088	1	1			DEFB134
TMEM210	0.0110511	1	1		CSRNP3	0.0098899	1	1		C5orf34	0.0129721	1	1			LRRC23
LOC339539	0.01106	1	1		C1QTNF6	0.00995066	1	1		XYLB	0.012985	1	1			THBS4
SNORD90	0.0110652	1	1		SPPL2C	0.00999807	1	1		POLR3A	0.0130182	1	1			CMC2
PDE12	0.0111049	1	1		GNRH1	0.0100088	1	1		POU5F1P3	0.0130464	1	1			RRP1
APOL3	0.0111236	1	1		NINJ2	0.0100862	1	1		LOC101927394	0.0130696	1	1			RPL29P2
CCDC141	0.0111889	1	1		CNOT4	0.010212	1	1		ALX1	0.0131705	1	1			MIR1269A
KIAA0125	0.0111928	1	1		GRAMD1B	0.0104001	1	1		NUP210L	0.0132882	1	1			CSGALNACT1
LRRC4B	0.0112151	1	1		MIR6510	0.0104041	1	1		EZR	0.0134373	1	1			MIR4733
FAM155A	0.0112977	1	1		LINC00959	0.0104509	1	1		LOC100130093	0.0134828	1	1			SNORD11B
ROBO4	0.0113061	1	1		HOXC6	0.0104734	1	1		PGBD3	0.0135268	1	1			BAZ2B
GIMAP8	0.0114578	1	1		DIRC2	0.0105206	1	1		LCMT1.AS1	0.0136823	1	1			SLC38A3
INMT	0.0115015	1	1		FBLN5	0.0105319	1	1		TCF23	0.0137485	1	1			ZNRF3
HKR1	0.0115226	1	1		C9orf131	0.010697	1	1		AGAP9	0.0138048	1	1			LINC00858
CTSH	0.0115419	1	1		MKNK1	0.0107023	1	1		CRYAA	0.0138842	1	1			ZEB2.AS1
SDF2L1	0.0115574	1	1		TPBGL	0.0107266	1	1		C18orf65	0.0141774	1	1			RPL28
CD3D	0.0115823	1	1		EPHX1	0.0107846	1	1		CST1	0.0142641	1	1			CAPN11
GOLGA8IP	0.0116688	1	1		MIR708	0.0108259	1	1		NAV1	0.0142764	1	1			LOC101927950
GOLGA8F	0.0117349	1	1		MIR486.1	0.0108785	1	1		METRN	0.0142853	1	1			ATXN7L3
WDFY4	0.0117513	1	1		MTO1	0.0109128	1	1		OR2L13	0.0142934	1	1			LOC102800447
LSM10	0.0117688	1	1		OR5P2	0.0109686	1	1		AZIN2	0.0144129	1	1			EVI2B
NOS3	0.0118517	1	1		PEAR1	0.0110385	1	1		CEP295	0.0144182	1	1			FEZ1
CYTIP	0.0119393	1	1		ZNF217	0.0111959	1	1		TMEM121	0.0144785	1	1			DDX11L9
HSD11B1L	0.0119945	1	1		CSMD2	0.0112694	1	1		PRELID2	0.0145056	1	1			LOC101927310
CASP10	0.0120148	1	1		PLEKHH2	0.0113262	1	1		KRBOX4	0.0145211	1	1			LOC101928627
GOLGA8G	0.0120254	1	1		IGFL3	0.0115614	1	1		FRY	0.0146196	1	1			SCN1B
ATM	0.0120334	1	1		PI4KAP2	0.0115966	1	1		TAF5	0.0147216	1	1			RPL3
POTEC	0.0120389	1	1		CNIH3	0.0116835	1	1		ZNF41	0.0147303	1	1			TAL1
SUGP2	0.0120758	1	1		CDS2	0.0116891	1	1		TAF1A	0.0147429	1	1			EIF4ENIF1
BTN3A3	0.0120758	1	1		SMARCA2	0.0117434	1	1		APLNR	0.0147865	1	1			SCEL.AS1
KLRC3	0.0121874	1	1		MCPH1	0.0117865	1	1		LYRM4.AS1	0.0148468	1	1			EIF4EBP1
LOC606724	0.0121974	1	1		KLKP1	0.0119675	1	1		MIR6759	0.0150784	1	1			HIST2H2AA3
LOC101927055	0.0122762	1	1		PALMD	0.0120037	1	1		TOB2	0.0152009	1	1			LINC00865
TCL1A	0.0123085	1	1		CLRN1.AS1	0.0121083	1	1		KIRREL3.AS3	0.0152047	1	1			TMEM74B
KBTBD8	0.012341	1	1		SULT1C4	0.012153	1	1		LINC00477	0.0153482	1	1			OIT3
IGFBP7	0.0123853	1	1		MIR4735	0.0121763	1	1		NAV2.AS5	0.0153543	1	1			HLTF.AS1
MOB3A	0.0124742	1	1		LINC01375	0.0122177	1	1		LOC654841	0.01536	1	1			ZNF585A
SLCO1C1	0.0124833	1	1		POLR3GL	0.0122657	1	1		GTF3C6	0.0154025	1	1			ZNF853
ZNF252P.AS1	0.0125352	1	1		FEZF1	0.0122673	1	1		LOC100507661	0.0155215	1	1			LHFP
FBXO4	0.0125358	1	1		HAPLN3	0.0123071	1	1		FSD2	0.0158567	1	1			ROBO3
VPS36	0.0126307	1	1		TRPM5	0.0124252	1	1		EMX2OS	0.0159593	1	1			MIR3680.2
SNORD50B	0.0126614	1	1		MIR548XHG	0.0124727	1	1		LOC101929095	0.0159657	1	1			PDHX
DYSF	0.0126961	1	1		URAHP	0.0124829	1	1		HSD3B7	0.0159683	1	1			RHOJ
FCRL3	0.0127134	1	1		SLIT1.AS1	0.0125312	1	1		PDZD3	0.0160141	1	1			LNX1.AS2
PRKCH	0.0128842	1	1		NPIPB11	0.0125569	1	1		CBLN1	0.0160819	1	1			PKD1L3
EPB41	0.0128977	1	1		CCT6P3	0.0125588	1	1		RFT1	0.0162336	1	1			MECOM
CTLA4	0.0129702	1	1		ABCB1	0.0127689	1	1		CENPQ	0.0162899	1	1			POLE
ATP5S	0.0130594	1	1		FOXO4	0.0127765	1	1		EDIL3	0.0163548	1	1			DDX17
TXNIP	0.0130631	1	1		PDE8B	0.012802	1	1		FA2H	0.0163936	1	1			TMUB1
CBFA2T3	0.0132207	1	1		GON4L	0.0128032	1	1		TOLLIP.AS1	0.0164833	1	1			ESCO2
CNKSR1	0.0132469	1	1		KRT15	0.0128227	1	1		DMAP1	0.0165091	1	1			RNPS1
ELOVL4	0.0132563	1	1		ARHGEF5	0.0129644	1	1		MIR555	0.0166681	1	1			MIR4500
PRORSD1P	0.0132937	1	1		LOC100240734	0.0130529	1	1		ST7.OT3	0.0167043	1	1			ASH2L
LDLRAP1	0.013365	1	1		CNTNAP3	0.0130841	1	1		DTL	0.0167078	1	1			DDHD1
ITGA11	0.013374	1	1		SPOCD1	0.0131131	1	1		RPP25L	0.0167222	1	1			LRCH1
ZBTB8OS	0.0134174	1	1		SASH1	0.0131397	1	1		TMEM223	0.0167384	1	1			PGPEP1L
LOC101929754	0.0134644	1	1		ADGRE4P	0.0131648	1	1		LRRIQ3	0.0167397	1	1			PRDM5
SLC36A2	0.0134887	1	1		COL8A2	0.013177	1	1		SPDYE6	0.0169598	1	1			BAG4
ZNF709	0.0134991	1	1		SNORA52	0.0132	1	1		LOC100133985	0.0171087	1	1			BOLA3.AS1
NGLY1	0.0135041	1	1		IRF5	0.0132175	1	1		ATXN1	0.017123	1	1			DDTL
GRIK2	0.0135107	1	1		LINC00524	0.0133165	1	1		MAFIP	0.0172133	1	1			LOC439994
ANKRD34C	0.0136164	1	1		SYNDIG1	0.0134575	1	1		FAM35A	0.0172681	1	1			APITD1.CORT
LOC102724096	0.0136556	1	1		ANGPTL8	0.0136541	1	1		UNC13D	0.0172756	1	1			TCTEX1D1
IL12B	0.0136779	1	1		SNX21	0.0137368	1	1		FUNDC1	0.0172879	1	1			FPR2
ZNF284	0.0136929	1	1		USP48	0.0137969	1	1		FAM200B	0.0173736	1	1			SELM
WNT1	0.0138642	1	1		CCDC180	0.0140563	1	1		EXOC8	0.0173736	1	1			SCARNA7
LOC101927156	0.0138841	1	1		DPY19L2	0.0141475	1	1		MIR620	0.0174581	1	1			TRPV3
ANKRD42	0.0139232	1	1		LOC101928782	0.0142064	1	1		FOLR1	0.0174684	1	1			SNORD20
FAM74A7	0.0140058	1	1		PCNX	0.0142085	1	1		ANKRD10	0.0174763	1	1			INHA
TXNDC12	0.0142217	1	1		CES1P1	0.0143739	1	1		NCK1.AS1	0.0175936	1	1			KLC2
TMC6	0.0142473	1	1		NCOA1	0.0144215	1	1		IL25	0.0176293	1	1			MTCP1
DCAF12L2	0.0143427	1	1		LOC101927661	0.0144888	1	1		KHDC1	0.0176815	1	1			CAPN15
SEC14L1	0.0143747	1	1		TSHR	0.0145585	1	1		SLC36A2	0.0177063	1	1			BCL6B
FRMD6.AS1	0.0143799	1	1		STARD4.AS1	0.0145635	1	1		S100PBP	0.0177072	1	1			MINOS1
VWF	0.0144327	1	1		LINC00941	0.0145992	1	1		MTO1	0.0177391	1	1			IGSF6
GIMAP1	0.0144812	1	1		KAZN	0.0146014	1	1		EP300	0.0177683	1	1			CNOT3
LOC100289361	0.0144838	1	1		RASSF3	0.0146039	1	1		IFT140	0.0177997	1	1			LOC101928012
MIR4507	0.0145368	1	1		GFOD1	0.0146583	1	1		ABCB10	0.0178598	1	1			FUK
PTPN22	0.0147999	1	1		PPEF1.AS1	0.0146742	1	1		LIPE.AS1	0.017887	1	1			GPR68
LDLRAD4	0.014802	1	1		WNK1	0.0147919	1	1		CYP2G1P	0.0178891	1	1			MYL6B
MIR7974	0.0148061	1	1		LSM12	0.0148091	1	1		PPIH	0.017912	1	1			LINC01204
SCAMP2	0.0148506	1	1		LOC729218	0.0148582	1	1		GALNT10	0.0179782	1	1			LOC101929395
APOBEC3C	0.0148903	1	1		CEACAM5	0.0148709	1	1		ALG10	0.0180064	1	1			N4BP2L1
GAPT	0.014903	1	1		ALS2CR12	0.0149258	1	1		TMEM116	0.0181319	1	1			SLIT2
PDE6A	0.0149554	1	1		P3H4	0.0149428	1	1		BMF	0.0183396	1	1			LOC643441
GUSBP1	0.0149684	1	1		DUSP22	0.0150093	1	1		PSMG4	0.0185472	1	1			ELK3
MIR7848	0.0150321	1	1		HERC2P7	0.01503	1	1		TRIM33	0.0185731	1	1			FZD4
C11orf21	0.0150649	1	1		WLS	0.0150798	1	1		FAM41C	0.0186423	1	1			RSL1D1
HNRNPH1	0.0151139	1	1		CSH2	0.0151449	1	1		IQCF1	0.0187074	1	1			TREML1
GIMAP6	0.0151327	1	1		PRB4	0.015182	1	1		PTPN3	0.0187373	1	1			HIST3H2BB
PCBP1.AS1	0.0151458	1	1		CPLX3	0.0152142	1	1		C9orf40	0.0187635	1	1			TRMT1L
FAM71C	0.0152225	1	1		ZNF335	0.0153777	1	1		SRRM1	0.0188081	1	1			EPHA8
PPP1R11	0.0152411	1	1		FAM212B	0.0154154	1	1		SRSF11	0.0188489	1	1			ZNF57
IFNG.AS1	0.0152725	1	1		SLC38A8	0.0155531	1	1		CCSAP	0.0188774	1	1			MIR1825
LOC283710	0.0152934	1	1		MIR1204	0.0155668	1	1		LOC101927765	0.0189202	1	1			HAP1
ARID1A	0.0156447	1	1		COL12A1	0.0156033	1	1		FAM189B	0.0190132	1	1			SNORD88C
LCNL1	0.0157522	1	1		PTPRG.AS1	0.0156934	1	1		SMIM3	0.0190606	1	1			CCDC78
LRRC18	0.0157697	1	1		TFEB	0.0157257	1	1		CITED4	0.0191488	1	1			OMG
MRGPRX2	0.0158457	1	1		KLHL13	0.0157524	1	1		LOC101929771	0.0192337	1	1			LOC105378367
ZBTB14	0.0160317	1	1		LOC101926915	0.0158744	1	1		HTR7	0.0192398	1	1			ZUFSP
PLVAP	0.0160374	1	1		MIR3927	0.015902	1	1		LOC100507431	0.0192815	1	1			BHLHE41
NRROS	0.0162342	1	1		C2orf91	0.015905	1	1		GLIPR1L2	0.0193024	1	1			AP2A2
LINC00880	0.0162611	1	1		AZIN1.AS1	0.0159561	1	1		PTCSC3	0.0193354	1	1			EPM2AIP1
ZFHX2	0.0163152	1	1		SNORD82	0.016116	1	1		LOC101927021	0.0193357	1	1			GMEB1
VMAC	0.0163611	1	1		LINC01268	0.0162319	1	1		MIR6826	0.0193421	1	1			PMS2P9
NEB	0.0164967	1	1		RAG2	0.0162574	1	1		ZNF76	0.0194411	1	1			HGF
LOC100506551	0.0166435	1	1		TRNP1	0.0162606	1	1		PNMT	0.0195667	1	1			NEK2
TMOD1	0.0166797	1	1		PRKAR2A	0.0163967	1	1		KDSR	0.0195771	1	1			LOC101927969
RXFP4	0.0167672	1	1		HP	0.0164342	1	1		MIR6878	0.0195884	1	1			XYLT1
MIR5699	0.016772	1	1		SAP30L.AS1	0.0166363	1	1		TAF6	0.0196284	1	1			RCBTB2
PTPN6	0.0167781	1	1		FZD5	0.0167326	1	1		CDYL2	0.0197841	1	1			LOC389765
OTOP2	0.0168467	1	1		CD200	0.01682	1	1		FOXC1	0.0197996	1	1			CD1C
IL2RB	0.0169718	1	1		FADS1	0.0168422	1	1		ESPNL	0.0198311	1	1			ZNF519
CCDC102B	0.0170464	1	1		PM20D1	0.0169472	1	1		MIR564	0.0198738	1	1			MCTP1
ARHGAP17	0.0170686	1	1		FAM122A	0.0169613	1	1		IRAIN	0.0198904	1	1			HYAL3
TMEM243	0.0171895	1	1		CRYM.AS1	0.0169842	1	1		SLC9B1	0.0199874	1	1			SNORD83A
MYD88	0.0172054	1	1		LOC100499484.C9ORF174	0.0170122	1	1		TRAF3IP2	0.0200009	1	1			TAF5L
FAM156B	0.0172066	1	1		RPS18P9	0.0173146	1	1		SLC22A24	0.0201113	1	1			DNAH14
LAT	0.0174228	1	1		INMT	0.0173469	1	1		ST18	0.0201195	1	1			NUBP2
IFNAR2	0.017469	1	1		MAPT.AS1	0.0174282	1	1		P3H4	0.0201618	1	1			FAM109A
MT1L	0.0175732	1	1		LMBRD2	0.0174403	1	1		CEP131	0.0202539	1	1			USF2
FZD2	0.0176183	1	1		NUMB	0.0175543	1	1		ECHDC3	0.020266	1	1			ZNF826P
TNFRSF1B	0.0176257	1	1		KRTAP12.1	0.0175834	1	1		LRIG2	0.0202662	1	1			MIR181A1HG
LINC01298	0.017629	1	1		FAM126B	0.0175846	1	1		TOP1P2	0.0202869	1	1			MMRN2
LOC100507564	0.0176295	1	1		RGN	0.0175859	1	1		LARS2.AS1	0.0203532	1	1			LOC102724484
FAM208A	0.0176965	1	1		CRSP8P	0.0175874	1	1		ERBB4	0.0204115	1	1			LINC00645
CEPT1	0.0177127	1	1		CHRDL1	0.0176048	1	1		FAM74A7	0.0204434	1	1			MIR6847
ARHGAP15	0.0177212	1	1		MFSD4	0.0176216	1	1		SPINT4	0.0204911	1	1			FLVCR1
ZSCAN26	0.0177331	1	1		CDA	0.0176293	1	1		GRP	0.020539	1	1			NRP1
UBL7.AS1	0.0177862	1	1		TMEM72.AS1	0.0176521	1	1		LRP2BP	0.0205645	1	1			NLRP3
VPS11	0.0178051	1	1		ENTPD4	0.0177079	1	1		LOC642929	0.0205786	1	1			KIR2DS3
TNFRSF17	0.0178085	1	1		SNX8	0.0177347	1	1		GLYATL2	0.0206929	1	1			BCAN
SMARCD2	0.0178278	1	1		PRSS54	0.0177396	1	1		LINC00634	0.0207466	1	1			C16orf59
LOC101927181	0.0178823	1	1		PXDC1	0.0178052	1	1		NUAK1	0.0208324	1	1			SMAD3
UCP2	0.018012	1	1		LINC00937	0.0178509	1	1		REM2	0.0208504	1	1			TBX5
TBC1D22A.AS1	0.0181764	1	1		LRRC39	0.0178528	1	1		PIGN	0.020869	1	1			TBC1D12
PPP1R2	0.018235	1	1		ARHGEF10	0.0178771	1	1		SEC22A	0.0209151	1	1			MIR3682
THRAP3	0.0182916	1	1		CADM3.AS1	0.017979	1	1		SFXN3	0.0209769	1	1			DBNDD2
TXN2	0.0183853	1	1		ACSS2	0.0181166	1	1		LMX1A	0.0209784	1	1			LOC643711
FBXW5	0.0183885	1	1		METRN	0.0181257	1	1		DHX15	0.0209819	1	1			MRPS34
TXK	0.0183915	1	1		STK38	0.0181747	1	1		CHRM4	0.0210005	1	1			HAGHL
CD302	0.0184118	1	1		ERCC6	0.0181753	1	1		METTL7B	0.0210187	1	1			DSTNP2
ARHGAP39	0.0184223	1	1		RPSAP58	0.0181817	1	1		KMT2E.AS1	0.0210852	1	1			FMO4
SLC34A1	0.0184792	1	1		TMEM50B	0.0182033	1	1		SMTNL1	0.0212047	1	1			CNTN4
JADE1	0.0185551	1	1		RNPC3	0.0182205	1	1		HPS4	0.0212188	1	1			ALK
MYH7	0.0186073	1	1		DOK2	0.0182423	1	1		KCNAB3	0.0212578	1	1			DNAJA4
HSF5	0.0186103	1	1		SYNJ1	0.0183117	1	1		ACAD9	0.0212983	1	1			LNX1.AS1
BMS1P20	0.0186779	1	1		FRS3	0.0183906	1	1		PLBD1.AS1	0.0213345	1	1			DDAH1
S1PR1	0.0187217	1	1		RHPN1	0.018464	1	1		WARS2	0.0213533	1	1			ZNF8
STAB2	0.0187235	1	1		LINC00940	0.0184665	1	1		AUNIP	0.0215922	1	1			MIR4653
GPR174	0.0188225	1	1		HOXD12	0.0185211	1	1		ZMIZ1	0.0216416	1	1			ZNF117
HOXC13	0.0188798	1	1		CYP26A1	0.0185609	1	1		CRELD2	0.0216843	1	1			MIR10A
MIR3684	0.0188923	1	1		LY96	0.0186006	1	1		LOC105373383	0.0217393	1	1			FANCL
REPS2	0.0190542	1	1		DACT1	0.0186043	1	1		DENND4A	0.0217859	1	1			ZNF337.AS1
LINC00857	0.0191239	1	1		ABTB1	0.0187293	1	1		TSHR	0.0219274	1	1			KIF18B
PDIA4	0.0191332	1	1		LRRC2	0.0187504	1	1		MIR553	0.0219291	1	1			COPZ2
LYSMD2	0.0191663	1	1		HERC1	0.0187629	1	1		PXT1	0.0219435	1	1			C1QTNF5
MTFMT	0.0191717	1	1		MIR325HG	0.0187779	1	1		LOC102724596	0.0220146	1	1			MRPL28
RAC2	0.0191976	1	1		RNF180	0.0187863	1	1		CES5AP1	0.0221051	1	1			STMN3
HHIP.AS1	0.0192231	1	1		S100A3	0.0188097	1	1		PLXNC1	0.0223759	1	1			IFITM5
LOC101060091	0.0192802	1	1		NALT1	0.0188422	1	1		ZMAT4	0.0224699	1	1			CCHCR1
PPIF	0.0193443	1	1		EXOC6B	0.0188641	1	1		TIGD1	0.0224838	1	1			RAI14
CD180	0.0194981	1	1		LIN37	0.0188681	1	1		CCDC134	0.0225148	1	1			CDC25C
SNORA55	0.0196298	1	1		TMEM110.MUSTN1	0.0188758	1	1		MIR6761	0.0225912	1	1			NDUFAF6
EBI3	0.0196425	1	1		COL4A3	0.0189691	1	1		BORCS8	0.0227126	1	1			MRVI1.AS1
RASIP1	0.0196761	1	1		STXBP3	0.0190155	1	1		CEP72	0.0227228	1	1			FGF20
DENND2D	0.019688	1	1		LOC101927967	0.019029	1	1		KLC4	0.0228062	1	1			ARF1
LCN8	0.0196953	1	1		MIR1225	0.0190438	1	1		C3orf80	0.0228231	1	1			DEFA9P
ANAPC16	0.0197503	1	1		GK5	0.0190747	1	1		PPY	0.0228639	1	1			ISOC2
PLSCR3	0.0198598	1	1		FLJ43879	0.0190933	1	1		LINC00581	0.0228773	1	1			SLC7A14
LOC100507373	0.0198813	1	1		RNF111	0.019105	1	1		ERCC6.PGBD3	0.0229077	1	1			POM121L1P
IFI27L2	0.0199259	1	1		LOC100506606	0.0191522	1	1		LINC01600	0.0230858	1	1			RBMS2
CCND3	0.0199522	1	1		DTX2P1.UPK3BP1.PMS2P11	0.0191634	1	1		MIR502	0.0231673	1	1			SMYD5
ZMYM6	0.0200841	1	1		MIR4435.1	0.0192538	1	1		MINOS1P1	0.0231782	1	1			EGR1
LINC00238	0.0201888	1	1		MYBPH	0.0192634	1	1		MIR6124	0.0233122	1	1			CDC42P3
PIR.FIGF	0.020223	1	1		ITGAD	0.0192749	1	1		TMEM262	0.0233659	1	1			ZIC4
AOC4P	0.0202562	1	1		NGF	0.0192837	1	1		EVPLL	0.0233761	1	1			MFRP
TNPO2	0.0202606	1	1		LOC102724301	0.0193035	1	1		MIR1273G	0.0234289	1	1			NR5A1
LINC.PINT	0.0203388	1	1		EP300	0.0193123	1	1		PMF1.BGLAP	0.0234636	1	1			PAXIP1
MIR1295A	0.0203564	1	1		NMUR1	0.0194196	1	1		IMMP2L	0.0234934	1	1			MIR2355
DENND5B	0.0203852	1	1		LOC101929549	0.0194274	1	1		GAL3ST3	0.0235555	1	1			RPS2
ANKRD13C	0.0204501	1	1		TSKS	0.0195039	1	1		ZMYM4	0.023736	1	1			NDUFA4L2
TBC1D10A	0.0205209	1	1		EFEMP1	0.019559	1	1		KIF9.AS1	0.0237956	1	1			HIST2H2AA4
SPACA6	0.0206464	1	1		PDGFD	0.0195913	1	1		KHK	0.023823	1	1			DPM3
LOC100996286	0.0206467	1	1		AMOTL2	0.0196251	1	1		LINC00959	0.0238733	1	1			LIMA1
CABP1	0.0207316	1	1		AREL1	0.0196362	1	1		GABPB2	0.0239396	1	1			MIR6853
TXNDC11	0.020764	1	1		PROS1	0.0196805	1	1		HNRNPA1P33	0.02394	1	1			GATSL3
NR2C1	0.0207925	1	1		IL18BP	0.0197103	1	1		NXT2	0.0240834	1	1			HSF2BP
CECR1	0.0208178	1	1		ATP6V0CP3	0.0197233	1	1		PPM1E	0.0242017	1	1			LINC01289
KANK3	0.0209074	1	1		LINC01444	0.0197416	1	1		ZNF644	0.0242209	1	1			REG1P
HTR7P1	0.0210239	1	1		RGS16	0.0197743	1	1		C1orf105	0.0242687	1	1			FCER1A
LOC101927549	0.0210473	1	1		HMBOX1	0.0198015	1	1		BTBD11	0.0242864	1	1			GOLGA8A
ZNF818P	0.021219	1	1		TOB2	0.0198252	1	1		CNIH3	0.0243121	1	1			ZFPM1
ZNF16	0.0212452	1	1		MUSTN1	0.0198611	1	1		AKAP1	0.0243839	1	1			MIR3198.2
DNAJB8.AS1	0.0212723	1	1		HHLA3	0.0199018	1	1		PPM1J	0.0244629	1	1			GDAP1
KRTAP5.2	0.0213443	1	1		LOC643387	0.0199115	1	1		MCAT	0.0245321	1	1			CMC1
CD48	0.0213899	1	1		ARHGAP12	0.0199335	1	1		PCAT6	0.0245759	1	1			DCST2
MPEG1	0.0214158	1	1		LOC100505478	0.0199448	1	1		CLPB	0.0248174	1	1			EBF3
COX7A1	0.0214648	1	1		CLDN11	0.019953	1	1		MIR4797	0.0248775	1	1			LOC102724450
CARS2	0.0215467	1	1		LCN12	0.0199846	1	1		TFPI2	0.0249887	1	1			LOC100506124
ARHGEF10L	0.0215487	1	1		KDELC1	0.0200028	1	1		STX18.IT1	0.0249996	1	1			EXOC3.AS1
OXNAD1	0.0216616	1	1		ARMCX4	0.0200125	1	1		SPAG1	0.0250658	1	1			PDC
PEF1	0.021682	1	1		HMX2	0.0200546	1	1		DNAH2	0.0250911	1	1			DIEXF
C5orf67	0.0216943	1	1		LINC01252	0.0200878	1	1		OPA1.AS1	0.0251323	1	1			EBF1
TRAPPC3	0.0217577	1	1		RUNX2	0.0201165	1	1		UCP2	0.025185	1	1			MIR4754
SLC46A3	0.0218086	1	1		KRTAP12.4	0.0201305	1	1		LOC100506100	0.0252128	1	1			LOC100270804
MIR3179.1	0.0218272	1	1		PCDHA11	0.0201798	1	1		WHSC1	0.025218	1	1			PCGF2
MIR3179.2	0.0218272	1	1		FZD2	0.0201976	1	1		PTGES2.AS1	0.0252367	1	1			SNORD113.9
MIR3179.3	0.0218272	1	1		TBRG1	0.0202477	1	1		STAG1	0.0252491	1	1			SSR4P1
MIR3179.4	0.0218272	1	1		SCAMP1.AS1	0.020309	1	1		SMARCAD1	0.0253662	1	1			LOC101927153
EML4	0.0218549	1	1		PDE1A	0.020348	1	1		MINOS1.NBL1	0.0254073	1	1			RDH16
LOC643339	0.021868	1	1		MIR1245A	0.0204578	1	1		INTS3	0.0254564	1	1			PRM3
TBC1D32	0.0218721	1	1		LINC01518	0.0204993	1	1		NBL1	0.0255238	1	1			PRMT6
INTS10	0.0218853	1	1		ITGA11	0.0205426	1	1		AUH	0.0256424	1	1			SPATA31D1
HSP90B2P	0.0219217	1	1		RBAKDN	0.0206124	1	1		PDIA4	0.0256591	1	1			CENPN
LRRK1	0.0219576	1	1		GDF15	0.0206181	1	1		B4GALNT4	0.0256634	1	1			TAF4
IKZF3	0.0220643	1	1		PTENP1	0.0206459	1	1		SLC22A8	0.0256692	1	1			C4orf33
C11orf57	0.0221829	1	1		SDCBP2	0.0206819	1	1		GH1	0.0256827	1	1			PRPSAP1
GCM2	0.022188	1	1		PPID	0.0207162	1	1		KLHL7.AS1	0.0257002	1	1			FERD3L
C5orf52	0.0222188	1	1		EXOC4	0.0207513	1	1		STARD3	0.0257928	1	1			BHLHB9
HABP2	0.0222524	1	1		HOXC5	0.0208055	1	1		MIR103A2	0.0258267	1	1			FBN1
EHD1	0.0224398	1	1		ZNF76	0.0208151	1	1		MIR5091	0.025834	1	1			C12orf57
ZC3H10	0.0224445	1	1		FZD8	0.0208605	1	1		RFESD	0.0259081	1	1			SHC3
GGNBP1	0.0224626	1	1		MIR3613	0.0208787	1	1		ACTR3B	0.0259782	1	1			TBL2
OR13C8	0.0224655	1	1		RTEL1	0.0209016	1	1		FAM26E	0.0260405	1	1			SRP19
FER1L5	0.0224698	1	1		GIMAP2	0.0210437	1	1		VSIG1	0.0260746	1	1			LOC100128317
PLPP6	0.0224994	1	1		MIR1245B	0.0210442	1	1		AZIN1.AS1	0.0261963	1	1			TADA1
KLRK1	0.0225284	1	1		LOC100507283	0.0210682	1	1		IL18BP	0.0261981	1	1			KLHL25
CCDC109B	0.0225573	1	1		PLCG2	0.0212002	1	1		LOC101927040	0.0262734	1	1			TXLNA
LINC00456	0.022588	1	1		CCNL1	0.021226	1	1		SLC25A37	0.0263731	1	1			OR2M4
SLAMF7	0.0227088	1	1		MYH11	0.0213061	1	1		MLST8	0.026553	1	1			PBK
DMAP1	0.0228226	1	1		MADCAM1	0.0213461	1	1		SNORA110	0.0265668	1	1			TMEM184B
TSGA13	0.0228431	1	1		PPM1H	0.0214083	1	1		CLPSL2	0.0265912	1	1			SLC28A1
FAM223A	0.0228913	1	1		RALGAPA2	0.0214153	1	1		TENM4	0.0266616	1	1			ABHD17C
FAM223B	0.0228913	1	1		NKAPL	0.0215212	1	1		KDM4D	0.0266902	1	1			PRB3
PKD1P6	0.0229002	1	1		LTBP2	0.0215488	1	1		TMEM247	0.0267765	1	1			GPR88
PNN	0.0229973	1	1		REV3L	0.0216702	1	1		MIR4731	0.0268408	1	1			IFNA16
SNORD119	0.0230681	1	1		RNF151	0.021719	1	1		TIMP3	0.0269543	1	1			KCNA10
TNR	0.0231219	1	1		CCDC127	0.0217473	1	1		FRY.AS1	0.0269603	1	1			DUXAP10
RRBP1	0.0231503	1	1		CATSPERB	0.0218485	1	1		MYO1D	0.0270615	1	1			MIR217HG
MIR630	0.023268	1	1		TMEM75	0.021889	1	1		NPHP3	0.0270809	1	1			JARID2.AS1
PYM1	0.0232892	1	1		GIMAP8	0.0219534	1	1		TTC29	0.0271639	1	1			C1orf109
ICAM3	0.0233248	1	1		FAM8A1	0.0220459	1	1		ATR	0.0271948	1	1			ARHGEF40
MIR3652	0.0234084	1	1		FHOD1	0.0221141	1	1		PALMD	0.0272114	1	1			CCDC142
FNBP1	0.0234599	1	1		LY75.CD302	0.0221692	1	1		CAGE1	0.0272595	1	1			ZP3
LDB3	0.0234905	1	1		LRTM2	0.0221796	1	1		KCNQ4	0.0273068	1	1			LSM7
SIGLEC11	0.0235003	1	1		FNDC4	0.0222311	1	1		ASIC1	0.0273323	1	1			FAM120C
CHMP7	0.0235461	1	1		KLHL4	0.0222724	1	1		LOC646903	0.0273437	1	1			UBE2G2
CCM2	0.0235568	1	1		MIR5091	0.0223184	1	1		IL1RL2	0.027391	1	1			LOC100499194
LOC643542	0.0235987	1	1		LOXL4	0.0223925	1	1		SLC6A1	0.0274159	1	1			WDR47
NPAS3	0.0237567	1	1		PCGF5	0.0224541	1	1		ZPBP	0.0274347	1	1			SSPO
LOC105372071	0.0238244	1	1		STRIP1	0.0224716	1	1		DTX2	0.0274351	1	1			SLC2A1.AS1
MFSD11	0.0238365	1	1		TMEM120A	0.0225455	1	1		C1orf94	0.0274673	1	1			LOC100506497
PSD	0.0238382	1	1		NAP1L2	0.022645	1	1		SEMA3E	0.0276231	1	1			LOC101927604
ATP1A4	0.0238456	1	1		FCGR1C	0.0228166	1	1		MIR762HG	0.0276546	1	1			KLF1
GIMAP2	0.0238616	1	1		FBLN7	0.0229285	1	1		MIR6732	0.027657	1	1			PGP
CIITA	0.0239699	1	1		AGAP9	0.0229544	1	1		RAI1.AS1	0.0277487	1	1			MIR125B1
GRAMD1A	0.0240011	1	1		KLC4	0.02297	1	1		ACTR3C	0.0277898	1	1			MIR330
ZNF366	0.0240775	1	1		PMS2P7	0.0229973	1	1		TFAP4	0.0278085	1	1			APIP
DPEP2	0.0242006	1	1		PLPPR4	0.023	1	1		UBE2I	0.0279021	1	1			FOXD3.AS1
DLEU1.AS1	0.0242963	1	1		ARNT	0.0230175	1	1		ZNF239	0.0279259	1	1			MEN1
CPOX	0.0244202	1	1		FAM188A	0.0230446	1	1		SLC25A10	0.0279566	1	1			TMPO.AS1
WSCD2	0.024477	1	1		ABCA10	0.0230876	1	1		IKZF4	0.0279858	1	1			LINC00977
FLI1	0.024517	1	1		TRIP10	0.0232367	1	1		TTC9C	0.0280854	1	1			VN1R5
SLX4	0.024534	1	1		RBPMS	0.023296	1	1		BEAN1	0.0281166	1	1			SELK
LOC101927780	0.0245421	1	1		DNAH2	0.0233595	1	1		MPP2	0.0281527	1	1			VPS37C
PRICKLE1	0.0245529	1	1		NTM	0.02342	1	1		THOC5	0.0281769	1	1			ZDHHC8
DMPK	0.0245928	1	1		KL	0.0234308	1	1		SLC41A3	0.0282066	1	1			RAD51.AS1
CD7	0.0245997	1	1		FUOM	0.023451	1	1		FLJ36777	0.0282899	1	1			TGFB3
DGKI	0.02462	1	1		RERE	0.0235673	1	1		LMF2	0.0283239	1	1			KLF7
KLHL6	0.0246547	1	1		LOC100506688	0.0235718	1	1		MIR7113	0.0283345	1	1			ZNF428
PCDHB16	0.0246711	1	1		C10orf62	0.0235846	1	1		VSTM5	0.0283418	1	1			LINC00923
ZFP41	0.0247153	1	1		PID1	0.0237778	1	1		NDP	0.0283436	1	1			RNFT1
BTLA	0.0247431	1	1		SCARA3	0.0238389	1	1		SMCO4	0.0284287	1	1			MTG2
SH2D1A	0.0248589	1	1		CES3	0.0238605	1	1		TTI1	0.0284476	1	1			MYRF
RPLP1	0.0250344	1	1		SDCBP2.AS1	0.0238927	1	1		ANAPC1P1	0.028506	1	1			LOC100506730
GDF7	0.0251983	1	1		KIF26B	0.0239111	1	1		TMEM120A	0.0285129	1	1			PIWIL4
NDUFB11	0.0251999	1	1		C10orf54	0.0239836	1	1		FAR2	0.0285131	1	1			HIST1H1T
TMED5	0.0252344	1	1		SLC25A37	0.0241419	1	1		BTBD8	0.0285219	1	1			CADM3
HCK	0.0252526	1	1		SLC18B1	0.0241471	1	1		TPI1P2	0.0285424	1	1			LINC00346
C22orf34	0.0252634	1	1		RYR1	0.0241734	1	1		TENM3	0.0285426	1	1			CLEC14A
REEP4	0.0253008	1	1		GNG4	0.0241759	1	1		FAM21EP	0.0285444	1	1			SUV39H1
PPY	0.0254204	1	1		SLPI	0.024199	1	1		NOP14	0.0285803	1	1			CYP20A1
ZDHHC18	0.0254771	1	1		GNAL	0.0242981	1	1		CFHR4	0.0285911	1	1			COL4A4
CAPN9	0.0254773	1	1		MIR4526	0.0244999	1	1		PGAP3	0.0286247	1	1			ZNF23
MSS51	0.0254861	1	1		WDTC1	0.0245718	1	1		ASCL5	0.0287073	1	1			LINC00664
ZNF137P	0.0255134	1	1		C1QTNF3	0.0245748	1	1		CEACAM3	0.0287648	1	1			GPR4
MEF2C	0.0255347	1	1		NRIP1	0.0245907	1	1		PCGF5	0.0288148	1	1			C16orf13
LOC100506100	0.0256029	1	1		ABCA9	0.024593	1	1		ARSK	0.0288164	1	1			SLITRK5
SOD3	0.0256409	1	1		CTRB2	0.0246068	1	1		ERVV.1	0.0288577	1	1			HCN2
MIR378I	0.0257328	1	1		HIPK4	0.0246288	1	1		DMP1	0.0289407	1	1			LOC102467224
RPS6KA1	0.0257568	1	1		ELANE	0.0246369	1	1		ADAM21	0.0289408	1	1			SDK1
CD79A	0.0257668	1	1		LINC00836	0.0247055	1	1		PPP1R13B	0.0289728	1	1			DOK3
GIMAP4	0.0257828	1	1		SEMA6A	0.0247107	1	1		LIN9	0.0289899	1	1			FOS
LINC01507	0.0257938	1	1		NHLRC1	0.0247141	1	1		LOC101928131	0.02916	1	1			SNHG24
TSPAN32	0.0258496	1	1		FAM20A	0.0248105	1	1		WWC2.AS2	0.0291698	1	1			IFIT1
MIR6858	0.0258668	1	1		USP53	0.0248207	1	1		NRG2	0.0291756	1	1			CLEC2L
ACOT13	0.0259876	1	1		ADAMTS12	0.0248675	1	1		HAUS7	0.0291915	1	1			THAP7
DAW1	0.0261267	1	1		PPP2CB	0.0250357	1	1		TTC13	0.0292361	1	1			LENEP
PML	0.0261743	1	1		LOC101927901	0.0251123	1	1		SH2D1B	0.0292622	1	1			ZNF449
IFIT1B	0.0261865	1	1		DNM1P46	0.0251352	1	1		ZFR	0.0293171	1	1			LOC101928992
PRB1	0.0261875	1	1		PEX19	0.0251612	1	1		LCORL	0.0293417	1	1			LINC01107
PCYT1A	0.0261932	1	1		MAN2C1	0.0252405	1	1		MIR4481	0.0293861	1	1			LOC100131047
C7orf31	0.0262962	1	1		LOC388813	0.0252714	1	1		GATA5	0.0294966	1	1			CLPSL1
PTGDS	0.026326	1	1		KIAA1456	0.0252829	1	1		KCNE2	0.0295187	1	1			LDB2
MRGPRE	0.0263838	1	1		MIR5189	0.0253421	1	1		ITGA11	0.029519	1	1			NECAB1
MIR621	0.0263879	1	1		NAP1L6	0.0253544	1	1		PHF14	0.0295674	1	1			LINGO1.AS1
KLRG1	0.0264571	1	1		PALM3	0.0254117	1	1		TBC1D22B	0.0295927	1	1			MIR8079
LOC440704	0.0264647	1	1		ANTXR1	0.0254563	1	1		EDNRB	0.0297782	1	1			ALDH1A1
TMEM60	0.026474	1	1		PCDH18	0.0254884	1	1		IBA57.AS1	0.0298219	1	1			FGF18
LOC101929505	0.0264866	1	1		CMKLR1	0.0255435	1	1		LOC102724699	0.0298575	1	1			RAD54L
IQUB	0.026541	1	1		TMEM170B	0.0256051	1	1		ZNF236	0.0298596	1	1			SMG5
TSNARE1	0.0266	1	1		LOC102723709	0.0256093	1	1		SMAD5.AS1	0.0298836	1	1			ADAT3
EIF4E3	0.02666	1	1		DNAH3	0.0256521	1	1		KANSL3	0.0299744	1	1			PTCHD4
LOC101927932	0.026713	1	1		MIR6893	0.0259053	1	1		TRAM2.AS1	0.0299922	1	1			MIR1273E
ANO3	0.0267773	1	1		DSPP	0.0259503	1	1		PLA2G7	0.0299984	1	1			LOXL3
MTO1	0.0268329	1	1		SNORD60	0.0259878	1	1		FRRS1L	0.0300861	1	1			WBSCR27
MIR6761	0.0268608	1	1		NKAIN1	0.0259968	1	1		SLPI	0.0300956	1	1			C19orf54
IL10RB.AS1	0.0268886	1	1		FAM120B	0.0260269	1	1		C9orf106	0.0301117	1	1			ZNF273
ADGRL4	0.0269089	1	1		CRB1	0.0260347	1	1		TXN2	0.0302779	1	1			IPO9.AS1
CPVL	0.0269312	1	1		SPANXC	0.0260352	1	1		X42433	0.0302934	1	1			ZEB2
LCP1	0.0270073	1	1		FRAS1	0.0260824	1	1		KCNC4	0.0305481	1	1			FGD5
ABCB1	0.0270472	1	1		MIR4776.1	0.0261255	1	1		PTPRF	0.0306264	1	1			CEBPA
GNLY	0.0271005	1	1		MIR4776.2	0.0261255	1	1		KIF19	0.0306512	1	1			UBE2E1.AS1
ENTPD1	0.0271064	1	1		CYP2D7	0.0261623	1	1		KRT74	0.0307031	1	1			ERF
TMEM136	0.027183	1	1		C1GALT1	0.0261864	1	1		ATXN7L1	0.0307195	1	1			CCNH
ZNF80	0.0272073	1	1		EPYC	0.0261907	1	1		PPP1R12B	0.0307542	1	1			LOC101929124
CARD16	0.0272514	1	1		SRD5A3	0.0262149	1	1		SLC5A9	0.0307809	1	1			POLR3H
HYAL2	0.0272704	1	1		TCN2	0.0263245	1	1		SRRT	0.0308622	1	1			SIRT3
DIS3L	0.027398	1	1		C20orf194	0.0265664	1	1		STOX1	0.0309233	1	1			MIR3680.1
SLC9A2	0.0274406	1	1		CFLAR	0.0265854	1	1		SIX6	0.0312316	1	1			ZFP64
BZRAP1	0.0274414	1	1		LRGUK	0.0265883	1	1		CPAMD8	0.0312496	1	1			LCE5A
AKAP5	0.0274481	1	1		UBE4A	0.0267225	1	1		ASTE1	0.0313938	1	1			PISRT1
LOC285593	0.0274515	1	1		SEMA6A.AS1	0.0267525	1	1		LINC01350	0.0314264	1	1			HEXIM2
MIR6781	0.0274556	1	1		ZNF222	0.0268405	1	1		EMX2	0.0314418	1	1			DNASE1L2
PARD6G	0.0274905	1	1		FAM21C	0.0268669	1	1		CYP17A1	0.0314594	1	1			LOC644554
PIP4K2A	0.0275803	1	1		C2orf40	0.0268771	1	1		XRN1	0.0314815	1	1			DGCR6L
KLRC4.KLRK1	0.0275813	1	1		SFRP5	0.026907	1	1		CPSF4	0.0315031	1	1			EWSR1
SNORD68	0.0276002	1	1		GFER	0.0269156	1	1		FOXCUT	0.0316518	1	1			OR2D3
CCDC28B	0.0277004	1	1		NR1D1	0.02699	1	1		RALGAPA2	0.0316669	1	1			WWTR1
CPNE5	0.0277808	1	1		RPH3A	0.0270024	1	1		LINC00854	0.0316918	1	1			RAD51
CDR2L	0.0278388	1	1		TDRD15	0.0270693	1	1		NSUN6	0.031763	1	1			ZNF98
MIR3143	0.0278824	1	1		LPCAT1	0.0271375	1	1		LINC01036	0.0317835	1	1			POLR2J2
ADRBK1	0.0278921	1	1		HECTD3	0.027162	1	1		ST8SIA5	0.0319508	1	1			MIR4307
FHOD3	0.0279209	1	1		PRKCH	0.0271778	1	1		ARIH1	0.0320509	1	1			MLANA
GIMAP5	0.0280304	1	1		OR6C2	0.0272604	1	1		STRA8	0.0320749	1	1			AMY2B
AMICA1	0.0280427	1	1		ABCA5	0.0272761	1	1		C5AR1	0.032114	1	1			CUL2
TMEM39B	0.0280939	1	1		TINAGL1	0.0272995	1	1		PCF11	0.0321225	1	1			MIR938
KIAA1033	0.0281322	1	1		LRFN5	0.0273204	1	1		PABPC4	0.0321931	1	1			ARHGDIA
COL21A1	0.0281417	1	1		PIK3C2A	0.0274803	1	1		LINC01132	0.0322232	1	1			MIR586
EPS15	0.0281718	1	1		ZNF638	0.0275652	1	1		GRB7	0.0322648	1	1			HNRNPLL
SGIP1	0.0281857	1	1		PRELID2	0.0275939	1	1		FMO3	0.0322736	1	1			GBA3
CBWD1	0.0282697	1	1		PBX1	0.0276018	1	1		PYGO2	0.0322851	1	1			EIF4A2
STAMBPL1	0.0282795	1	1		KCNJ2	0.0277462	1	1		OR2T8	0.0323636	1	1			LINC00437
LOC255187	0.0283423	1	1		PPARA	0.0277614	1	1		LUNAR1	0.0323679	1	1			CISD1
ENTPD1.AS1	0.0283524	1	1		BAAT	0.0278391	1	1		NID2	0.0323758	1	1			HIST2H2BA
ITGB2	0.0283563	1	1		LOC101927948	0.0278447	1	1		CRYZ	0.0324343	1	1			PCSK5
CXADRP3	0.0283586	1	1		SCARA5	0.0278872	1	1		KSR2	0.0324761	1	1			CTPS2
HELZ	0.028398	1	1		FRZB	0.0278873	1	1		LHX1	0.0325198	1	1			CUX1
LGALS3BP	0.0284009	1	1		LILRB5	0.027889	1	1		NRGN	0.0325292	1	1			MRPL42P5
ABCC9	0.0285216	1	1		HOXC9	0.0278969	1	1		LINC00482	0.0327074	1	1			GRM4
ZNF529	0.0285809	1	1		B4GALNT4	0.0279258	1	1		TJAP1	0.0327542	1	1			LOC101927082
MIR4731	0.0286119	1	1		SNX19	0.0279555	1	1		UBE3A	0.0327726	1	1			FAM106CP
GATA6.AS1	0.028616	1	1		FADS2	0.0279971	1	1		KISS1R	0.0328284	1	1			CGN
SNORD4A	0.0286369	1	1		CMTM4	0.0280249	1	1		WISP2	0.0330231	1	1			GPR156
CD74	0.0287031	1	1		LOC728613	0.028048	1	1		PRH1.PRR4	0.0330272	1	1			RHBDD3
MIR3657	0.0287388	1	1		LOC100128006	0.0280691	1	1		MIR4504	0.0330309	1	1			MAK
MIR3173	0.0287464	1	1		CD244	0.0281837	1	1		NKRF	0.0331259	1	1			FLJ45079
ZBTB11.AS1	0.0287807	1	1		RASIP1	0.0282208	1	1		EFCAB2	0.0331978	1	1			BRF2
ZNF683	0.0287938	1	1		PGA5	0.0282998	1	1		CLK2	0.0333426	1	1			MIR497HG
GTF2H4	0.0288058	1	1		PHACTR4	0.0283778	1	1		ZNF84	0.0334375	1	1			PI16
CCL19	0.0288391	1	1		LOC100506858	0.0285948	1	1		CLCN2	0.0335051	1	1			MIR22HG
DUT	0.0288485	1	1		TMEM121	0.0286026	1	1		CUL7	0.0335338	1	1			PPFIA4
MFSD14A	0.0288725	1	1		CBX7	0.0286855	1	1		LOC101928626	0.0335459	1	1			ZNF37A
LOC101929596	0.0288895	1	1		CUL7	0.0287008	1	1		PCP2	0.0337076	1	1			RPF1
HOGA1	0.028908	1	1		CUL9	0.0287383	1	1		FAM86JP	0.0337194	1	1			LINC01585
FAM219B	0.0290269	1	1		RPL34.AS1	0.0288564	1	1		SALRNA1	0.0338975	1	1			LOC101928068
RASSF1.AS1	0.029076	1	1		INO80D	0.0289594	1	1		CASC10	0.0339626	1	1			NME3
MYO5B	0.0291121	1	1		OR8D1	0.0289709	1	1		ARNT	0.0339936	1	1			CCL3
PTGES2	0.0291264	1	1		LOC101927854	0.0289871	1	1		CORT	0.0340438	1	1			SLC14A1
FLT3	0.0291927	1	1		PCDHA4	0.029002	1	1		WFS1	0.0340878	1	1			AOAH
B4GALNT4	0.0292718	1	1		DRP2	0.0291149	1	1		LOC101929715	0.0341132	1	1			LOC102723701
DDX6	0.0292987	1	1		CECR6	0.0291824	1	1		NUP214	0.0341397	1	1			SLC38A7
CALML4	0.0293088	1	1		AMH	0.0292266	1	1		PPEF1	0.0341951	1	1			LRRC37A6P
CYTH2	0.0293637	1	1		MEOX2	0.0292456	1	1		SYCE3	0.0342712	1	1			FTSJ2
PXK	0.0294198	1	1		LOC101927244	0.0292514	1	1		C15orf39	0.0343104	1	1			C21orf58
MYCBP2	0.0294238	1	1		LINC00475	0.0293455	1	1		ENPP1	0.0344116	1	1			OLFML1
WNT9A	0.0294764	1	1		ZBTB44	0.029565	1	1		TBC1D9	0.0344387	1	1			SELENBP1
LCK	0.0295614	1	1		BTBD8	0.0295835	1	1		U2SURP	0.0345631	1	1			LINC01489
FAM118B	0.0296331	1	1		PAMR1	0.0296191	1	1		PSMA8	0.0345928	1	1			SLC35F4
TMEM249	0.0296561	1	1		GPC3	0.0297134	1	1		ADAMTS6	0.0346108	1	1			TRAP1
RHOBTB2	0.0297753	1	1		IL17RA	0.029719	1	1		SFRP4	0.0346143	1	1			JCHAIN
PLEK	0.0297822	1	1		UBE2I	0.0297544	1	1		RAB11FIP3	0.034632	1	1			LOC100128885
SYTL1	0.0298098	1	1		GTF2IP4	0.0298364	1	1		LYSMD1	0.0346389	1	1			OVOL3
MAL	0.0298538	1	1		GTF2IP1	0.0300376	1	1		OR1J4	0.0346655	1	1			MIR3713
LINC00528	0.0298866	1	1		TBC1D22B	0.0300746	1	1		HAPLN3	0.0347162	1	1			PTCH2
RNASET2	0.0299099	1	1		GYPC	0.0300814	1	1		CLDN23	0.0347428	1	1			FLRT1
GIPC1	0.0299328	1	1		ZDHHC23	0.0301179	1	1		MIR4725	0.0347687	1	1			MIR490
HIF1A.AS2	0.0299537	1	1		NRDE2	0.0301608	1	1		LOC100506682	0.0348405	1	1			MIR663B
MIR4511	0.0299753	1	1		RYR3	0.0301675	1	1		SNORD72	0.034871	1	1			GRIP2
SYK	0.0299789	1	1		TMED10P1	0.03021	1	1		C2CD4B	0.0348795	1	1			GOLGA8B
TRIM21	0.0300505	1	1		EVA1C	0.0302588	1	1		RMND1	0.0348895	1	1
KIAA0226L	0.0301137	1	1		TARP	0.0303212	1	1		MAP9	0.0350642	1	1
FCRLA	0.0301172	1	1		ARL17A	0.0303373	1	1		BECN2	0.0350748	1	1
GIMAP1.GIMAP5	0.030158	1	1		ZNF83	0.0303484	1	1		WRNIP1	0.0351379	1	1
ACTR3C	0.0301617	1	1		SLC5A9	0.0303913	1	1		LAMA5.AS1	0.0351405	1	1
RNF8	0.0301869	1	1		CCDC67	0.0303919	1	1		ATP6V0D2	0.035198	1	1
SYF2	0.0301872	1	1		IL34	0.0304746	1	1		NCAPG2	0.0352253	1	1
TUBGCP3	0.0302172	1	1		MIR4715	0.0305161	1	1		LINC01208	0.0352435	1	1
CCIN	0.0302405	1	1		LINC00032	0.0305644	1	1		NGF	0.03534	1	1
PLCG2	0.0302431	1	1		SNORD114.24	0.0305941	1	1		LOC100507391	0.0353603	1	1
ISG20	0.0302676	1	1		CTNNAL1	0.0306182	1	1		FOXJ3	0.035476	1	1
OAZ2	0.0302679	1	1		MNX1	0.0306641	1	1		LOC101928002	0.0354961	1	1
NFYC.AS1	0.0302848	1	1		PCDHAC1	0.0306674	1	1		C2CD4A	0.0355012	1	1
EHD4	0.0303201	1	1		CTSA	0.0306978	1	1		TRIM58	0.0355297	1	1
LCN10	0.0303985	1	1		GRM7	0.0307213	1	1		FLJ30679	0.0355363	1	1
VOPP1	0.0303991	1	1		KCNC4	0.0307746	1	1		CDK18	0.0356752	1	1
BCL7A	0.0305091	1	1		LOC90246	0.0308199	1	1		ACBD6	0.0356781	1	1
TLR5	0.0305386	1	1		INMT.FAM188B	0.0308547	1	1		MIR762	0.0357024	1	1
ACTN4	0.0305453	1	1		LINC01359	0.0309001	1	1		LRRC15	0.0357859	1	1
ARHGEF7	0.0305959	1	1		CARD8	0.0309059	1	1		FAM20A	0.0357912	1	1
APLNR	0.0307548	1	1		RPL41	0.0309188	1	1		TMEM54	0.0358876	1	1
ADGRE5	0.0307881	1	1		DYNC1LI2	0.0309457	1	1		COL8A2	0.0359079	1	1
GSG1	0.030806	1	1		SOD3	0.0311012	1	1		SLC6A10P	0.0359718	1	1
LOC100130331	0.0308366	1	1		ADAMTS8	0.0311777	1	1		LOC100507564	0.0360241	1	1
TAPBPL	0.0308502	1	1		DNAH17	0.0312286	1	1		LOC101929427	0.0361129	1	1
C21orf2	0.0308689	1	1		RBM25	0.0312668	1	1		RHPN1.AS1	0.0361422	1	1
PIM2	0.0308818	1	1		TGFBR2	0.0313089	1	1		POLA1	0.0362139	1	1
ICAM2	0.0309779	1	1		DNAH1	0.0313178	1	1		GALT	0.0362309	1	1
C14orf169	0.0310769	1	1		C10orf88	0.031345	1	1		FNDC1	0.0362726	1	1
B2M	0.0311001	1	1		GAS8	0.0314087	1	1		LINC00693	0.0362888	1	1
LOC101928539	0.0311673	1	1		C2CD4A	0.0314148	1	1		FAM57B	0.0364101	1	1
SLC30A4	0.0311973	1	1		LOC100506990	0.0314685	1	1		IQCC	0.0365079	1	1
LAMTOR3	0.0312091	1	1		GRIN1	0.0315138	1	1		CRSP8P	0.0365344	1	1
SEPN1	0.0313213	1	1		ZMAT4	0.0315452	1	1		ARNTL	0.0365926	1	1
WDR11.AS1	0.0313598	1	1		PCDHA12	0.0315812	1	1		LL22NC01.81G9.3	0.0366242	1	1
CFP	0.0313984	1	1		ARFGAP1	0.0315858	1	1		COA6	0.0366792	1	1
IKZF2	0.0315546	1	1		ZNFX1	0.0316037	1	1		MIR3658	0.0366941	1	1
SERF2.C15ORF63	0.0316176	1	1		SH3GL1P1	0.0316381	1	1		UGDH.AS1	0.0367605	1	1
LINC01485	0.0316509	1	1		CBY1	0.0316577	1	1		TMEM200B	0.0367687	1	1
SMAP2	0.0316706	1	1		MFSD14C	0.0318067	1	1		CASP8AP2	0.0368091	1	1
ADAMTS16	0.0316806	1	1		MIR3960	0.0319395	1	1		MXRA5	0.0368179	1	1
TMEM256.PLSCR3	0.0317947	1	1		POMT1	0.0320305	1	1		LOC101929754	0.0368284	1	1
SLCO2A1	0.0318255	1	1		LINC01601	0.0321637	1	1		MFSD4	0.0368591	1	1
MUC20	0.0318311	1	1		ASB3	0.032177	1	1		LOC102724652	0.0368729	1	1
EDEM1	0.0318385	1	1		ITIH4.AS1	0.0322886	1	1		EFNA1	0.0368878	1	1
HPCAL1	0.0318647	1	1		GUSBP11	0.0323	1	1		TBC1D14	0.037027	1	1
PPP3CB	0.0318976	1	1		SIX1	0.0324005	1	1		RBM26.AS1	0.0370411	1	1
AQP3	0.0319006	1	1		LMF2	0.032458	1	1		MIR3167	0.0370586	1	1
ZFP30	0.03196	1	1		CLDN34	0.0325182	1	1		GPRIN2	0.0370698	1	1
DOCK10	0.032085	1	1		S100A7A	0.0325972	1	1		ARMC8	0.0370826	1	1
BRD7P3	0.0321374	1	1		FAT2	0.032677	1	1		MYBPH	0.0370962	1	1
BANK1	0.0321472	1	1		DLL1	0.0326944	1	1		VDR	0.0371925	1	1
SMU1	0.0321522	1	1		SESN3	0.0327293	1	1		OR8D1	0.0372368	1	1
CTSS	0.0322031	1	1		C5orf47	0.0327409	1	1		FAM86DP	0.0373233	1	1
BTK	0.0322251	1	1		NUTM1	0.0327465	1	1		TM6SF1	0.0373585	1	1
C10orf54	0.0322361	1	1		LOC102477328	0.032757	1	1		RASA4CP	0.0374025	1	1
PRRC2A	0.0322397	1	1		RTEL1.TNFRSF6B	0.0328341	1	1		ERICH2	0.0375008	1	1
S1PR4	0.0324596	1	1		PLCB1	0.0328524	1	1		UBE2QL1	0.0375317	1	1
LHPP	0.0324865	1	1		PTN	0.0329307	1	1		GTF2IP20	0.0375689	1	1
LRFN3	0.0325595	1	1		YPEL3	0.0329638	1	1		LINC01482	0.0375872	1	1
CPA5	0.0326042	1	1		KRTAP5.6	0.0329907	1	1		TM7SF3	0.0377367	1	1
SRRM1	0.032646	1	1		GRIP1	0.0330386	1	1		ANTXRL	0.0377432	1	1
HSPA5	0.032707	1	1		ALOXE3	0.0331853	1	1		RSPO1	0.0378557	1	1
FAM156A	0.0327453	1	1		ZNF781	0.0332109	1	1		CPT2	0.0378996	1	1
UBASH3B	0.0327547	1	1		PLEKHF1	0.033217	1	1		TMEM69	0.037919	1	1
LOC101927497	0.0328551	1	1		LUADT1	0.033237	1	1		LRRFIP2	0.0379473	1	1
RP2	0.0328924	1	1		CEPT1	0.0332592	1	1		CDK5	0.0379564	1	1
LPP.AS2	0.0329759	1	1		SMIM24	0.0332866	1	1		LOC339807	0.0379968	1	1
FAM49A	0.0330083	1	1		CCDC28B	0.0334195	1	1		LOC100506725	0.0380319	1	1
RALGDS	0.0330995	1	1		TMEM200B	0.0334233	1	1		CASC11	0.038035	1	1
KIAA0513	0.0331799	1	1		FAM45A	0.0334962	1	1		SDC3	0.0381238	1	1
LENG1	0.0332232	1	1		CCL13	0.0335689	1	1		LOC101928977	0.0381495	1	1
NEURL1B	0.0333117	1	1		PRPF18	0.033606	1	1		EPHB3	0.03817	1	1
PFKL	0.0333399	1	1		MINOS1.NBL1	0.0336092	1	1		SSUH2	0.0382941	1	1
ANKRD10	0.0335571	1	1		TCAF2	0.033634	1	1		LOC102467223	0.0383095	1	1
KLF16	0.033575	1	1		NTS	0.0337835	1	1		TBC1D3I	0.0383488	1	1
TBC1D13	0.0336673	1	1		LINC01337	0.0338565	1	1		TBC1D3K	0.0383488	1	1
DLAT	0.0337052	1	1		RORB.AS1	0.0338887	1	1		TMEM222	0.038361	1	1
SRSF2	0.0337164	1	1		NIPSNAP3B	0.0339341	1	1		MROH9	0.0383611	1	1
MED11	0.0338189	1	1		NBL1	0.0339631	1	1		TBC1D3E	0.0383657	1	1
PCP4	0.0338998	1	1		SNORD144	0.0339954	1	1		LOC341056	0.0383974	1	1
SLC1A5	0.0339376	1	1		CEMIP	0.0340164	1	1		TBC1D3	0.0384186	1	1
KLF11	0.0339758	1	1		MIR4321	0.0340633	1	1		TBC1D3H	0.038431	1	1
RABGAP1L	0.0340476	1	1		TFAP2C	0.0342796	1	1		WBP2NL	0.0384342	1	1
AGPAT1	0.0341494	1	1		LOC284581	0.0343247	1	1		LOC101060389	0.0385346	1	1
CTXN1	0.0341691	1	1		NAV1	0.0344106	1	1		SNORD129	0.0385626	1	1
SDF4	0.034173	1	1		ZC3H12A	0.0344198	1	1		MKL1	0.038564	1	1
PTPRG.AS1	0.0343816	1	1		FAM105A	0.0344234	1	1		FCGR1A	0.0387067	1	1
GIN1	0.0343829	1	1		FAM35BP	0.0345139	1	1		ABCB7	0.0388106	1	1
DCLK2	0.0344227	1	1		POSTN	0.034541	1	1		FOXRED2	0.0388211	1	1
AMOT	0.034451	1	1		SPRY2	0.03456	1	1		DPH2	0.0388243	1	1
CXCR3	0.0345634	1	1		RGS11	0.0345921	1	1		TBC1D3G	0.0388858	1	1
XLOC_009911	0.0345878	1	1		MIR222	0.0346148	1	1		NDUFB11	0.0388972	1	1
KLHL9	0.0346375	1	1		HOXC4	0.0346929	1	1		USF1	0.0388989	1	1
LINC01093	0.0346976	1	1		NUP214	0.0347124	1	1		ZBTB44	0.038945	1	1
C11orf1	0.034815	1	1		MAMDC2	0.0347147	1	1		RHOB	0.0389475	1	1
MYLIP	0.0348364	1	1		LCMT1.AS1	0.0347274	1	1		GSPT1	0.039013	1	1
MFSD10	0.0348888	1	1		MAP3K5	0.0348059	1	1		PLGLA	0.0390736	1	1
NCR1	0.0349522	1	1		LOC220729	0.0348194	1	1		ASPG	0.0390791	1	1
TSKU	0.0349531	1	1		CTAGE7P	0.0348766	1	1		CSMD2	0.0391068	1	1
LRRC43	0.0349656	1	1		MIR25	0.0348836	1	1		TBC1D3L	0.0391611	1	1
C1orf186	0.034998	1	1		PCDHA5	0.0348975	1	1		ZNF319	0.0391717	1	1
NAPSB	0.0350131	1	1		ZNF266	0.034924	1	1		C15orf59.AS1	0.0391802	1	1
FUNDC1	0.0350497	1	1		MIRLET7A2	0.0349508	1	1		AARS2	0.039189	1	1
OSGIN1	0.0350505	1	1		BAALC.AS1	0.03502	1	1		RPS24	0.039206	1	1
RASSF3	0.0350596	1	1		UNC5B	0.0350319	1	1		MIR4677	0.0392098	1	1
POU2F2	0.0350624	1	1		MHRT	0.0350953	1	1		DDHD2	0.0392112	1	1
LOC340512	0.0351348	1	1		CLDN16	0.0351186	1	1		PRIMPOL	0.0392443	1	1
JAK1	0.0351414	1	1		ZNF436	0.0351421	1	1		CYS1	0.0392497	1	1
TAS2R42	0.035177	1	1		LOC101927040	0.0351461	1	1		CDH2	0.0392546	1	1
LOC101929241	0.035217	1	1		HRAT5	0.0351706	1	1		MBNL1.AS1	0.0393264	1	1
FLJ21408	0.0352601	1	1		BTBD9	0.0351867	1	1		PCDH7	0.0393778	1	1
CTIF	0.0352841	1	1		CSF1R	0.0351977	1	1		POM121	0.0393784	1	1
CYP2R1	0.0353112	1	1		ASMTL.AS1	0.0352019	1	1		LOC171391	0.0393893	1	1
BCL2L15	0.0353825	1	1		COL5A1	0.035212	1	1		MIR5581	0.0394684	1	1
RHOG	0.0354435	1	1		TBC1D15	0.0353209	1	1		KPTN	0.0395021	1	1
ADPRH	0.0355063	1	1		LINC00592	0.0353462	1	1		ISY1	0.0395062	1	1
MTF1	0.0356627	1	1		HS6ST2	0.0353476	1	1		SVIL.AS1	0.0395958	1	1
ANKRD30B	0.0357108	1	1		KRT74	0.0354116	1	1		THNSL1	0.0396321	1	1
GFRA2	0.0357324	1	1		OGFR.AS1	0.0354591	1	1		ZNF705E	0.0397414	1	1
ARID3B	0.0358243	1	1		KISS1R	0.0355894	1	1		PCDH20	0.0397786	1	1
ARID5B	0.0358448	1	1		CFI	0.0357757	1	1		LINC01270	0.0397827	1	1
LINC00466	0.035855	1	1		WASH2P	0.0358013	1	1		FNDC3B	0.0398626	1	1
FAS.AS1	0.0359017	1	1		PAG1	0.0359546	1	1		TRPM7	0.0398869	1	1
PMEL	0.0359269	1	1		PPP2R3A	0.0359766	1	1		TBC1D3C	0.0399369	1	1
WIPI1	0.0359354	1	1		GLYCAM1	0.0360059	1	1		ARMCX4	0.039983	1	1
ZSCAN30	0.0359738	1	1		IL4	0.0360443	1	1		ZNF137P	0.0401406	1	1
EXOC3L2	0.0359837	1	1		LINC01625	0.0360533	1	1		MTTP	0.0402249	1	1
FAM95B1	0.0359866	1	1		RPL7	0.0361002	1	1		MIR103B2	0.0403342	1	1
GVINP1	0.0359953	1	1		MTMR9	0.0362584	1	1		UBA5	0.0403833	1	1
YIF1B	0.0360205	1	1		C8orf37.AS1	0.0363541	1	1		FEZF1.AS1	0.0404969	1	1
PLEKHH3	0.0360465	1	1		MED27	0.0364253	1	1		LTBP2	0.0405314	1	1
RNASE6	0.0360493	1	1		PCDHA2	0.0364799	1	1		MIR1294	0.040547	1	1
DYRK1A	0.0360554	1	1		PFN1P2	0.036543	1	1		MUM1	0.0405597	1	1
ARMC7	0.0360876	1	1		GATA2.AS1	0.0365867	1	1		TBC1D3F	0.0405715	1	1
GDI1	0.0360923	1	1		STAB1	0.0366274	1	1		TCN2	0.0405735	1	1
MIR1295B	0.0361106	1	1		LUZP2	0.0367376	1	1		SCPEP1	0.0405824	1	1
PTGDR	0.036131	1	1		PTPN14	0.036787	1	1		RNA5.8S5	0.0405952	1	1
CALCRL	0.036147	1	1		GGT8P	0.0368421	1	1		FAM86HP	0.0406886	1	1
CLYBL.AS1	0.036235	1	1		FAM106B	0.0368617	1	1		TBC1D19	0.0406937	1	1
TMEM232	0.0362479	1	1		LOC100505795	0.0369	1	1		PPIL2	0.0408053	1	1
SLC22A3	0.0362508	1	1		PCDHA3	0.0369017	1	1		ZFX	0.0408154	1	1
ANXA6	0.0362967	1	1		FLOT1	0.036935	1	1		COL10A1	0.0408209	1	1
LGMN	0.0363092	1	1		FASTKD5	0.0369759	1	1		LYSMD2	0.0408337	1	1
STT3A	0.0363116	1	1		NPPC	0.0370749	1	1		FLT3	0.0408402	1	1
LINC01398	0.0364056	1	1		PPWD1	0.0370983	1	1		NKX3.2	0.0408642	1	1
PIP5KL1	0.0364154	1	1		FRMD4B	0.0371175	1	1		BUB3	0.0408894	1	1
LINC00705	0.0364177	1	1		MIR6730	0.0371577	1	1		OLR1	0.0409709	1	1
TIE1	0.0364185	1	1		MIR5586	0.037184	1	1		LAMA5	0.0409777	1	1
MBNL1	0.0364266	1	1		RGS4	0.0372634	1	1		MCM2	0.0410644	1	1
CXCL9	0.0364682	1	1		METTL7B	0.037337	1	1		ANKRD46	0.0411469	1	1
FERMT3	0.0364792	1	1		YLPM1	0.0374494	1	1		MGC2889	0.0411955	1	1
PCDH19	0.0364882	1	1		DPYSL2	0.0374697	1	1		TPCN1	0.0412341	1	1
MIR6817	0.0364955	1	1		LOC100129203	0.0374782	1	1		GSN.AS1	0.0412633	1	1
MRPS11	0.0365729	1	1		ZNF799	0.0374833	1	1		C1QBP	0.0413178	1	1
ZNFX1	0.0366179	1	1		ANKRD34B	0.0375025	1	1		RASAL1	0.041356	1	1
EMBP1	0.0367608	1	1		RAB11FIP3	0.0375156	1	1		BCL7C	0.0413691	1	1
PARD6G.AS1	0.036762	1	1		SNX16	0.0375795	1	1		CEACAM5	0.04137	1	1
NANS	0.0369845	1	1		TMEM139	0.0375976	1	1		RAB26	0.0414858	1	1
NPIPB11	0.03707	1	1		CD59	0.0375993	1	1		LOC101927770	0.0415825	1	1
KIAA1328	0.0370978	1	1		AUH	0.0376258	1	1		MIR1207	0.0416193	1	1
MIR4635	0.0371705	1	1		ZNF767P	0.0376358	1	1		PPP4R1L	0.0416418	1	1
ADRB2	0.0372255	1	1		SPECC1L.ADORA2A	0.0376558	1	1		KRTAP1.3	0.0417205	1	1
ALDH2	0.0372269	1	1		GAL3ST3	0.0376956	1	1		SGMS1	0.0417277	1	1
SLC6A3	0.0372359	1	1		GALNT10	0.037813	1	1		ANKRD2	0.0417359	1	1
ELP4	0.037289	1	1		C1QA	0.0378134	1	1		LTF	0.0417716	1	1
CXXC1	0.037293	1	1		C6orf222	0.0378216	1	1		KRTCAP3	0.0417924	1	1
OSGEPL1	0.0373049	1	1		SLC9A9	0.0379433	1	1		LINC00540	0.0418143	1	1
PROK1	0.0373484	1	1		COL14A1	0.0379723	1	1		MIR6765	0.0418234	1	1
HPSE2	0.0373519	1	1		SEPT4.AS1	0.0380012	1	1		HIST2H4A	0.0418995	1	1
SIRPG.AS1	0.0374051	1	1		TBX18	0.0381345	1	1		XKR8	0.041963	1	1
C16orf54	0.0374355	1	1		PRSS21	0.0381356	1	1		HIGD2B	0.0419858	1	1
USP45	0.0374386	1	1		LOC101927795	0.0381986	1	1		CLDND2	0.0419924	1	1
AMIGO1	0.0374983	1	1		SPANXD	0.0382891	1	1		INPP5J	0.0420428	1	1
ARHGAP11B	0.0374988	1	1		RFX6	0.0382913	1	1		LOC100996325	0.0420867	1	1
ATP5L	0.0375867	1	1		CDK5RAP2	0.038326	1	1		MIR6794	0.0420977	1	1
LOC100134868	0.0376557	1	1		ANXA11	0.0384338	1	1		CRYM.AS1	0.0421838	1	1
POGLUT1	0.0376921	1	1		C3orf80	0.0385082	1	1		LOC100506393	0.0422858	1	1
ADH6	0.0377221	1	1		TIMP3	0.0385786	1	1		HIST2H4B	0.0423172	1	1
KIAA1468	0.0378168	1	1		SNORD87	0.0385866	1	1		E4F1	0.0423183	1	1
UTF1	0.0380155	1	1		SSUH2	0.0386348	1	1		ZNF488	0.0423798	1	1
LOC101929125	0.0380213	1	1		TTC39B	0.0387409	1	1		RBMXL1	0.0423911	1	1
LOC155060	0.0382018	1	1		SHANK3	0.038789	1	1		PPIF	0.0424617	1	1
LGALS9B	0.0383599	1	1		SNTA1	0.0387967	1	1		FZD5	0.0424681	1	1
UBR5.AS1	0.0384714	1	1		HHEX	0.0388418	1	1		LOC101928994	0.0424711	1	1
DEDD	0.0385368	1	1		THRB	0.038887	1	1		MIR99AHG	0.0424783	1	1
MAST1	0.0386063	1	1		ZNF513	0.0388956	1	1		EFCC1	0.0424902	1	1
ZNF248	0.038718	1	1		HTR3C	0.0389565	1	1		NT5C1B	0.0425636	1	1
NDUFAF2	0.0387869	1	1		LMAN1L	0.0390144	1	1		THRIL	0.0425768	1	1
CYP4F12	0.0387908	1	1		RIPK1	0.0391247	1	1		CCDC171	0.0425959	1	1
LOC100133286	0.0387967	1	1		FNDC1	0.0391388	1	1		GUCY1A2	0.0426425	1	1
C3orf20	0.0388023	1	1		LOC101929164	0.0391457	1	1		CREM	0.0426576	1	1
LINC01063	0.038823	1	1		PRB2	0.0392183	1	1		PCDHB11	0.0427129	1	1
LINC01197	0.03883	1	1		LOC442132	0.0393839	1	1		LOC101929295	0.0427403	1	1
NSUN6	0.0388842	1	1		MIR7150	0.0394478	1	1		LOC100996635	0.0427467	1	1
LOC101928417	0.0389223	1	1		VNN1	0.0394641	1	1		DNAH6	0.0427917	1	1
TMEM107	0.0389343	1	1		ZSCAN16.AS1	0.0396545	1	1		MIR3940	0.0428672	1	1
IKZF1	0.0389928	1	1		TMEM47	0.0396751	1	1		MRPS35	0.0429237	1	1
CD38	0.0390327	1	1		FER	0.0397882	1	1		GRK5	0.0429435	1	1
ANXA11	0.0390713	1	1		RICTOR	0.0398418	1	1		STXBP3	0.0430055	1	1
LOC101928370	0.0391385	1	1		TSL	0.0398462	1	1		NAIP	0.0430552	1	1
ARHGAP19	0.0392694	1	1		ZNF800	0.0399415	1	1		WWTR1.AS1	0.0431099	1	1
C6orf89	0.0393043	1	1		ITGB4	0.0399447	1	1		OR13C8	0.0431613	1	1
SEC14L6	0.0393656	1	1		KLRC1	0.0399548	1	1		HCFC1R1	0.0432257	1	1
RTP5	0.0394199	1	1		IPMK	0.0400362	1	1		LOC102503427	0.0432521	1	1
ARAP2	0.0394828	1	1		MIR4284	0.0401507	1	1		RNF212	0.0432605	1	1
LIG4	0.0395493	1	1		TCF7	0.0402542	1	1		PLCD4	0.0432749	1	1
SLITRK4	0.0395776	1	1		MIR4783	0.040264	1	1		EXOSC10	0.0432984	1	1
CRYZ	0.0395902	1	1		SLC38A5	0.0402695	1	1		LOC101928569	0.0433002	1	1
RPLP2	0.0395949	1	1		CACNA2D1	0.0402979	1	1		NFYC	0.0433267	1	1
IGFBP7.AS1	0.0396768	1	1		GABPA	0.0403005	1	1		DMRTC1	0.043374	1	1
ACAT1	0.0397481	1	1		MYOCD	0.04034	1	1		DMRTC1B	0.043374	1	1
DTX1	0.0398118	1	1		CCDC171	0.040342	1	1		ASPN	0.0434059	1	1
ZMYM6NB	0.039858	1	1		UBE2Q2P2	0.0403928	1	1		LOC401357	0.0434323	1	1
CR1	0.0398616	1	1		OR10A6	0.0403976	1	1		LOC100506142	0.0434573	1	1
TCL6	0.039913	1	1		RRN3P1	0.0404845	1	1		ZNF608	0.0434739	1	1
TRIM45	0.0399666	1	1		SCARNA9	0.0405158	1	1		ZNF695	0.0434878	1	1
REM1	0.0400871	1	1		PPP1R18	0.0405259	1	1		LINC01622	0.0436086	1	1
AGAP2	0.0401678	1	1		LMO2	0.0405512	1	1		CALML4	0.0436684	1	1
TEKT3	0.0401801	1	1		ALX4	0.0405763	1	1		LOC283440	0.0437059	1	1
TAF8	0.0402091	1	1		KIF26A	0.0406338	1	1		PRH1	0.0437488	1	1
TMLHE	0.0402706	1	1		HRAT56	0.0406396	1	1		MEAF6	0.0438198	1	1
TNFRSF1A	0.0403002	1	1		MIR7849	0.0407003	1	1		MUM1L1	0.0438352	1	1
LINC01232	0.0403339	1	1		MMP13	0.0407069	1	1		AMOTL2	0.0438695	1	1
FAM179B	0.0403878	1	1		MFSD1	0.0407409	1	1		ACSM2A	0.0439048	1	1
ABI3	0.0404169	1	1		ENO2	0.0407637	1	1		DNAAF1	0.0439168	1	1
EPHX3	0.0404469	1	1		HNF1A	0.0407888	1	1		TCEB3C	0.0439471	1	1
C1R	0.0405475	1	1		ENOX1	0.0408191	1	1		LOC101927043	0.0440413	1	1
CASP3	0.0406245	1	1		IL18	0.0408303	1	1		USP6	0.0440561	1	1
NCF1C	0.040662	1	1		TRIM33	0.0408357	1	1		PTRF	0.0440981	1	1
MIR4526	0.0406856	1	1		AZIN2	0.0409084	1	1		ARHGAP11B	0.0441291	1	1
WISP2	0.0407831	1	1		PEPD	0.0409348	1	1		COL11A1	0.044154	1	1
CFAP74	0.0408184	1	1		NEDD1	0.0409812	1	1		SPRYD3	0.0441913	1	1
LPIN1	0.0408466	1	1		METTL3	0.0409887	1	1		MIR4659A	0.0441932	1	1
SLC35D2	0.0408758	1	1		CRNN	0.0409929	1	1		TTC39C	0.0442521	1	1
CD247	0.0409154	1	1		LOC101929532	0.0409997	1	1		ASH1L	0.0442535	1	1
MCFD2	0.0411854	1	1		STRIP2	0.0410571	1	1		SLC7A11	0.0443666	1	1
EXOG	0.0412442	1	1		MSS51	0.0410748	1	1		SLC45A3	0.044386	1	1
UNC93B1	0.0412941	1	1		PLPP1	0.0410791	1	1		TMEM44	0.0444273	1	1
DCANP1	0.0412944	1	1		KNDC1	0.0411388	1	1		C9orf139	0.0444282	1	1
ZC3HAV1	0.0413026	1	1		LOC101928386	0.0412026	1	1		TYMSOS	0.0444456	1	1
LILRA4	0.0413947	1	1		FIBIN	0.0412219	1	1		RPL32P3	0.0445079	1	1
MIR4506	0.0415339	1	1		STK32C	0.0412278	1	1		NAA60	0.0445309	1	1
TUBB4B	0.041541	1	1		BTN1A1	0.041238	1	1		GTF2E2	0.0445311	1	1
DEF6	0.0416379	1	1		IL17RD	0.0412997	1	1		ASMTL.AS1	0.0445332	1	1
MIR5095	0.041639	1	1		TFIP11	0.041331	1	1		FASTKD5	0.0445623	1	1
CHN1	0.0416989	1	1		DRAM2	0.0415788	1	1		MIR3684	0.0445753	1	1
ZNF607	0.0417959	1	1		IGSF23	0.0416602	1	1		ISLR2	0.0446459	1	1
EXOC8	0.0418252	1	1		GZMM	0.0416819	1	1		TFB1M	0.044865	1	1
ACCS	0.0418566	1	1		TRIM35	0.0417985	1	1		SDHAP1	0.0448694	1	1
IL26	0.0418633	1	1		RNF185	0.0418566	1	1		MED14	0.0449508	1	1
UBAC1	0.0419937	1	1		LOC101927305	0.0418838	1	1		FBXO43	0.0449895	1	1
ZNF358	0.0420089	1	1		HMX3	0.0419073	1	1		CHCHD10	0.0450241	1	1
GEN1	0.0420225	1	1		ZNF224	0.0419256	1	1		ZNF107	0.0450657	1	1
SYT16	0.0420605	1	1		DPY19L3	0.0419508	1	1		MIR296	0.0450852	1	1
CTAGE11P	0.0421424	1	1		TESC	0.0420242	1	1		OR11H4	0.0451257	1	1
PDCD1	0.0421762	1	1		RAB31	0.0421631	1	1		INPPL1	0.0451413	1	1
TDRD15	0.0421852	1	1		PFKFB4	0.0421774	1	1		FEM1C	0.045171	1	1
GABPB1	0.0422119	1	1		PRB1	0.0422409	1	1		MFAP5	0.0451718	1	1
MORN4	0.0422473	1	1		DEDD2	0.0422417	1	1		EPHA1	0.0452132	1	1
VAV1	0.0422518	1	1		SLC46A2	0.0422646	1	1		WIPI1	0.0452282	1	1
MALAT1	0.0422766	1	1		C2orf27B	0.0423457	1	1		GUCY1B2	0.0452477	1	1
SCARA3	0.0423872	1	1		APP	0.0423547	1	1		MIR33B	0.0452502	1	1
AK1	0.0423923	1	1		KCNAB3	0.0423552	1	1		ADGRG4	0.0452799	1	1
EPAS1	0.0423939	1	1		LRRC14B	0.04237	1	1		MSX2P1	0.0453247	1	1
FAM47E	0.0424852	1	1		DNAJC24	0.0423931	1	1		GABARAPL3	0.0453253	1	1
MIR548F2	0.0425074	1	1		LOC613038	0.0424602	1	1		LINC00115	0.0453749	1	1
AADACL2.AS1	0.042585	1	1		PICALM	0.0424616	1	1		MMACHC	0.0454024	1	1
KLHL30	0.0426209	1	1		KIF21B	0.0424815	1	1		RPL39L	0.0455211	1	1
GPR15	0.0427514	1	1		SPOCK1	0.0425522	1	1		WDR73	0.0455298	1	1
FAM229B	0.0428381	1	1		UTRN	0.0427174	1	1		RPL13P5	0.0455314	1	1
ESAM	0.0428685	1	1		COL4A3BP	0.0427281	1	1		NPPB	0.04559	1	1
CDC25B	0.0430167	1	1		PPARG	0.0427647	1	1		DUT	0.0456097	1	1
TIMD4	0.0430168	1	1		ATRIP	0.0428602	1	1		CASKIN1	0.0456604	1	1
DNASE1L3	0.0430252	1	1		DDX4	0.0428765	1	1		ZNF670.ZNF695	0.0456764	1	1
FCAMR	0.0430485	1	1		ITGA9	0.0429733	1	1		BRPF3	0.0458668	1	1
CCZ1	0.0430957	1	1		C9orf64	0.0430532	1	1		AS3MT	0.0459202	1	1
MIR4766	0.0431019	1	1		NME4	0.0431301	1	1		FAM222B	0.0459597	1	1
CCL11	0.0431152	1	1		TULP4	0.0431376	1	1		MOB2	0.0460053	1	1
MIR3939	0.0431297	1	1		GRAMD1C	0.0432521	1	1		KCNJ15	0.0460269	1	1
DDX31	0.0431459	1	1		DNAJC22	0.0433472	1	1		NEFM	0.0460941	1	1
EDNRB	0.0432344	1	1		LOC101927849	0.0434063	1	1		ZIC1	0.0460949	1	1
CNTNAP4	0.0432646	1	1		APBA1	0.0434342	1	1		FUOM	0.0460988	1	1
TLR10	0.0433433	1	1		LINC01607	0.0435161	1	1		DCD	0.0461516	1	1
SLC7A10	0.0433489	1	1		ABCC3	0.0435304	1	1		SOD3	0.0461576	1	1
GTF2A1	0.0434292	1	1		PHF14	0.0436123	1	1		CTD.3080P12.3	0.0461588	1	1
ZFYVE21	0.0434312	1	1		LOC101926941	0.0436617	1	1		PPEF1.AS1	0.0461995	1	1
ZNF286B	0.0436502	1	1		SCAF4	0.0436655	1	1		DNAJB14	0.0462332	1	1
SIRT4	0.0436633	1	1		EPHA4	0.043732	1	1		RFX8	0.0463414	1	1
DOCK8	0.0437406	1	1		HCG26	0.0440054	1	1		LYSMD4	0.0463609	1	1
LOC339807	0.0437612	1	1		RASA4	0.0440109	1	1		LOC220729	0.0464303	1	1
LOC101927196	0.043797	1	1		MYL7	0.0441022	1	1		FLJ37201	0.0464515	1	1
SPINK7	0.0438022	1	1		GRPEL2.AS1	0.044158	1	1		DNAJC22	0.0464891	1	1
SLC25A43	0.0438434	1	1		LXN	0.044187	1	1		MIR3613	0.0465952	1	1
ACAP2	0.0438642	1	1		C1QB	0.0442072	1	1		ERBB2	0.0466721	1	1
RAB28	0.0439116	1	1		SRCIN1	0.0442342	1	1		DIAPH3.AS2	0.0466799	1	1
LINC01504	0.043937	1	1		NFATC1	0.044236	1	1		SNORD103A	0.0467219	1	1
NPC2	0.0439614	1	1		FAM173A	0.0442638	1	1		RPL22L1	0.0467519	1	1
XRN1	0.0440112	1	1		MIR613	0.0443166	1	1		EPHA3	0.0467575	1	1
CLTB	0.0440193	1	1		MIR8085	0.044352	1	1		TMEM261	0.0468677	1	1
SCP2D1	0.0440774	1	1		VIPR2	0.0444379	1	1		TCEB3CL	0.0468868	1	1
FAM86B2	0.0440878	1	1		MIR6124	0.0445629	1	1		NR0B1	0.0469559	1	1
VPS26B	0.0440974	1	1		USP27X.AS1	0.0445877	1	1		ITGB4	0.046999	1	1
TMEM231	0.0440998	1	1		MTRNR2L3	0.044626	1	1		CNTNAP3	0.047034	1	1
MRPS2	0.044169	1	1		SNORD114.15	0.0446422	1	1		MIR1279	0.0470467	1	1
C15orf61	0.044316	1	1		FAM189A2	0.0446659	1	1		LOC100129027	0.0470526	1	1
CD4	0.0443802	1	1		OR51M1	0.0446676	1	1		BMPR1A	0.0471222	1	1
CD81.AS1	0.0444027	1	1		NUTM2B	0.0448889	1	1		UNC5B.AS1	0.0471235	1	1
CTSE	0.0444298	1	1		PTK2B	0.0449103	1	1		C22orf31	0.0471349	1	1
ZNF829	0.0444631	1	1		ALX1	0.0449545	1	1		GALNT15	0.0471783	1	1
TMIGD2	0.0445032	1	1		WBP2	0.0449668	1	1		MNX1	0.0472177	1	1
DYM	0.0445204	1	1		SFRP1	0.0450606	1	1		TYSND1	0.0472782	1	1
LINC01330	0.0445789	1	1		SNORA16B	0.0451058	1	1		LOC440300	0.0472883	1	1
SCG2	0.0446391	1	1		RNF212	0.0451225	1	1		MTERF1	0.0473465	1	1
GPX1	0.04483	1	1		ADCY4	0.0451433	1	1		LRRN3	0.0473606	1	1
SH2B2	0.044915	1	1		LOC101929125	0.0452337	1	1		ZNF702P	0.0473934	1	1
ABCC5	0.0449182	1	1		MIR5088	0.0452654	1	1		CMSS1	0.0475121	1	1
SCML4	0.0449293	1	1		PRPF38B	0.045274	1	1		RARRES1	0.0475372	1	1
ANKRD29	0.0449927	1	1		CD44	0.0452744	1	1		ABHD3	0.0476244	1	1
ISCU	0.0450008	1	1		GALT	0.0453028	1	1		PHLPP1	0.04776	1	1
ESM1	0.0450129	1	1		CTHRC1	0.0453717	1	1		BDNF	0.047813	1	1
GPR137C	0.045031	1	1		LOC102723582	0.0454983	1	1		TOPBP1	0.0479376	1	1
TUBA3FP	0.0451961	1	1		GABRB3	0.0455917	1	1		CCDC96	0.047952	1	1
CD274	0.0452123	1	1		ITIH3	0.0456335	1	1		FSCN3	0.0479539	1	1
GZMK	0.0453171	1	1		PTHLH	0.0456484	1	1		TSC22D4	0.0480646	1	1
ZNF852	0.0453208	1	1		OR1J4	0.0456936	1	1		FAM227B	0.0481576	1	1
PIGA	0.0453568	1	1		CNPY3	0.0457093	1	1		EIF2B5	0.0481885	1	1
MFNG	0.0453967	1	1		CRYBG3	0.0457105	1	1		TPRA1	0.0483131	1	1
CHST15	0.0454846	1	1		ADAT1	0.0457203	1	1		TCHHL1	0.048392	1	1
GLRX	0.0455474	1	1		MLXIPL	0.0459129	1	1		SLC9C2	0.0484273	1	1
TMEM155	0.0455638	1	1		NFRKB	0.0459679	1	1		MLN	0.0484992	1	1
LGALS17A	0.0456197	1	1		VASN	0.0459754	1	1		HDAC8	0.0485066	1	1
SULF2	0.045622	1	1		LINC00368	0.0460005	1	1		MIR452	0.0485162	1	1
CCL4	0.0456605	1	1		LOC100288866	0.0460057	1	1		OLA1	0.0486049	1	1
AGPAT2	0.0457128	1	1		IL6R	0.0460363	1	1		LINC00520	0.0486845	1	1
STARD4.AS1	0.0457375	1	1		KBTBD12	0.0460473	1	1		LINC01318	0.0487207	1	1
WDR1	0.0458459	1	1		ULK1	0.0461073	1	1		PLAU	0.0487454	1	1
LOC101927560	0.0458963	1	1		MIR3190	0.0461295	1	1		THPO	0.0487905	1	1
CXorf21	0.0459264	1	1		MXRA5	0.0461333	1	1		MRPL36	0.0488447	1	1
GABRD	0.0459622	1	1		FOXRED2	0.0461908	1	1		LARP1B	0.0488626	1	1
RAB20	0.0460776	1	1		SLC37A3	0.046277	1	1		MIR4640	0.0489002	1	1
CYB561D2	0.0460855	1	1		SNORA28	0.0463138	1	1		LOC643072	0.0489116	1	1
RFXAP	0.0462432	1	1		OLFM3	0.0463965	1	1		UVSSA	0.0489444	1	1
ELP6	0.0462823	1	1		KIAA2026	0.0464264	1	1		TTF2	0.0489819	1	1
HCLS1	0.0462974	1	1		MIR5008	0.0464323	1	1		SNORD103B	0.0490087	1	1
GPR37	0.0464116	1	1		TTBK2	0.046443	1	1		LRRC37A11P	0.0490237	1	1
CRAT	0.0464687	1	1		SIK3	0.0468093	1	1		WAC.AS1	0.0490265	1	1
NT5C1A	0.0465968	1	1		MANBAL	0.0470681	1	1		ADD1	0.0490632	1	1
PYHIN1	0.0466411	1	1		PLSCR4	0.0470724	1	1		C10orf91	0.0492639	1	1
SNAPC2	0.0466641	1	1		MPEG1	0.0470821	1	1		LOC101929710	0.0492791	1	1
TBC1D3B	0.0466729	1	1		DMRT1	0.0471096	1	1		ZNF891	0.0493024	1	1
LOC100288637	0.0467103	1	1		LINC01502	0.0471605	1	1		OR2K2	0.0493813	1	1
PIK3C3	0.0467131	1	1		ARHGEF7.AS1	0.047207	1	1		APTR	0.0494709	1	1
TAF7L	0.0467699	1	1		PTER	0.0472072	1	1		ABCA17P	0.0495064	1	1
EFCAB2	0.0468272	1	1		GRM7.AS1	0.0472335	1	1		FBXL5	0.049655	1	1
TRIM5	0.0468278	1	1		NLE1	0.0472696	1	1		MAPT.AS1	0.0496576	1	1
OR2D2	0.0468752	1	1		ZNF317	0.0473234	1	1		PPEF2	0.0497913	1	1
JAK3	0.0469804	1	1		LINC01160	0.047407	1	1		PPP1R3C	0.0499751	1	1
LOC102723544	0.0469969	1	1		LINC.PINT	0.0474151	1	1		KCNJ10	0.0499924	1	1
PITPNA.AS1	0.0471101	1	1		MS4A6A	0.047459	1	1		PPIAP30	0.0500421	1	1
CYP51A1.AS1	0.0471338	1	1		KATNAL2	0.0474784	1	1
CD53	0.0471697	1	1		FEM1C	0.0475366	1	1
SCN4A	0.0471834	1	1		ZBTB48	0.0477973	1	1
COA7	0.0471924	1	1		CCDC50	0.0479069	1	1
PRKD1	0.0471959	1	1		LOC100505918	0.0479226	1	1
PROSER2.AS1	0.0472013	1	1		PARD3B	0.0479497	1	1
ALS2CR12	0.0472793	1	1		HN1L	0.047961	1	1
CLN6	0.0472985	1	1		LOC101929719	0.0479783	1	1
UBE4A	0.0473004	1	1		PPP1R13B	0.0480308	1	1
RNF32	0.0473454	1	1		FNDC5	0.0480331	1	1
PRKCB	0.0474434	1	1		ZFR	0.0481348	1	1
PHACTR2.AS1	0.0475436	1	1		ZNF70	0.0482064	1	1
COBLL1	0.047604	1	1		ERBB2	0.0483086	1	1
DEXI	0.0476071	1	1		LOC101929733	0.0483132	1	1
METTL7A	0.0476122	1	1		PLA2R1	0.0484301	1	1
P2RX5	0.0476682	1	1		NSUN6	0.0484512	1	1
NFKB1	0.0477249	1	1		HS3ST4	0.0484665	1	1
TLR8	0.0477489	1	1		PPEF1	0.0484782	1	1
APOA5	0.0477667	1	1		EFCAB14	0.0484849	1	1
LINC00921	0.0477747	1	1		C1orf100	0.0484942	1	1
CCL17	0.0478048	1	1		LOC649133	0.0485033	1	1
RBMY2FP	0.0478458	1	1		SMIM3	0.0485316	1	1
GHITM	0.0479476	1	1		FOXA2	0.0485521	1	1
CACNG2	0.0479553	1	1		GPRIN2	0.0486871	1	1
HTR6	0.0479703	1	1		RARRES1	0.0486952	1	1
TESPA1	0.0479877	1	1		MIR602	0.0486965	1	1
OR2T10	0.0480311	1	1		MFSD3	0.0487428	1	1
CTAGE8	0.0480752	1	1		GLTSCR1L	0.0487827	1	1
AGPS	0.0480944	1	1		ADGRD1	0.0488385	1	1
LOC100505841	0.048104	1	1		FRG1CP	0.048949	1	1
AAK1	0.0481166	1	1		RSPH10B2	0.0491166	1	1
PLAC8	0.0481818	1	1		CR1	0.0491315	1	1
NPPA	0.0482099	1	1		COL5A2	0.0491565	1	1
MIR6895	0.0482718	1	1		METTL11B	0.0492047	1	1
LINC01318	0.0482899	1	1		MUC1	0.0492446	1	1
MS4A4A	0.0483796	1	1		ABCA8	0.0493268	1	1
TRPC4	0.0484321	1	1		PPIC	0.0494156	1	1
LOC101927284	0.0484433	1	1		MIR933	0.0496443	1	1
LINC00847	0.0484454	1	1		RGP1	0.0498721	1	1
MEX3C	0.0484969	1	1		PPP2R2C	0.049915	1	1
LOC101927415	0.048504	1	1		KLRF1	0.0499968	1	1
NCF1B	0.0485092	1	1		LINC01000	0.050007	1	1
KRIT1	0.048525	1	1
MCM9	0.0486205	1	1
KLHL36	0.0486413	1	1
CYB5B	0.0486987	1	1
MIR639	0.0487033	1	1
CSN1S1	0.0487237	1	1
APOBEC3G	0.0487248	1	1
LOC101927740	0.0487359	1	1
AGO3	0.0487801	1	1
MIR3074	0.0488027	1	1
CBX3P2	0.0489168	1	1
TTC24	0.0490021	1	1
SLC30A3	0.0490431	1	1
LOC101928767	0.0490899	1	1
SH2D3C	0.0490981	1	1
FAM46C	0.0491193	1	1
MROH9	0.0491781	1	1
PALMD	0.0492149	1	1
RASA3	0.0492176	1	1
FNDC3A	0.0492353	1	1
OR2B11	0.0492727	1	1
PARP3	0.0492898	1	1
LOC439933	0.0493754	1	1
RAP2C.AS1	0.0493907	1	1
LY9	0.0494029	1	1
CDCP1	0.0494107	1	1
PCYT2	0.0494274	1	1
C17orf105	0.0496306	1	1
SUPV3L1	0.0496316	1	1
JMY	0.0496486	1	1
TRAPPC10	0.0497154	1	1
ARVCF	0.0497473	1	1
DTX2P1.UPK3BP1.PMS2P11	0.0497531	1	1
PRDM1	0.0498067	1	1
ARRDC1.AS1	0.0498542	1	1
TARP	0.0499075	1	1
GRPR	0.0499477	1	1
LOC145783	0.0499787	1	1
B3GNT8	0.050007	1	1
